# Supplementary material for: The deubiquitinase USP11 is a versatile and conserved regulator of autophagy
Source: J Biol Chem. 2021 Sep 30;297(5):101263. doi: 10.1016/j.jbc.2021.101263 (PMC8546420; doi:10.1016/j.jbc.2021.101263)
Supplement: Supplementary file 1 — Table S1 [file mmc1.xlsx]

## Sheet: usp11_interactome_lf
LFQ intensity IP_1	LFQ intensity IP_2	LFQ intensity IP_3	LFQ intensity mock_1	LFQ intensity mock_2	LFQ intensity mock_3	Protein names	Gene names	significantly enriched (FDR <5%) USP11 over GFP	log2 enrichment factor USP11 over GFP	-Log Student's T-test p-value USP11 over GFP	Autophagy related	GOBP name	GOMF name	GOCC name	KEGG name	Peptides	Razor + unique peptides	Unique peptides	Sequence coverage [%]	Unique + razor sequence coverage [%]	Unique sequence coverage [%]	Mol. weight [kDa]	Q-value	Score	Intensity	MS/MS count	-Log Student's T-test p-value USP11_GFP	Student's T-test q-value USP11_GFP	Student's T-test Difference USP11_GFP	Student's T-test Test statistic USP11_GFP	Protein IDs	Majority protein IDs	Database	Protein names	Gene names
38.0206	38.2335	38.2004	NaN	NaN	NaN	Ubiquitin carboxyl-terminal hydrolase 11	USP11	+	14.5301	5.27506		biological regulation;catabolic process;cellular catabolic process;cellular macromolecule catabolic process;cellular macromolecule metabolic process;cellular metabolic process;cellular process;cellular protein metabolic process;macromolecule catabolic process;macromolecule metabolic process;macromolecule modification;metabolic process;modification-dependent macromolecule catabolic process;modific…	catalytic activity;cysteine-type endopeptidase activity;cysteine-type peptidase activity;endopeptidase activity;hydrolase activity;peptidase activity;peptidase activity, acting on L-amino acid peptides;small conjugating protein-specific protease activity;ubiquitin-specific protease activity	cell part;cytoplasm;intracellular membrane-bounded organelle;intracellular organelle;intracellular part;membrane-bounded organelle;nucleus;organelle		104	104	102	87.2	87.2	87.2	109.82	0	323.31	1204000000000	2422	5.27506	0	14.5301	9.48989	P51784	P51784	Human Swissprot	Ubiquitin carboxyl-terminal hydrolase 11	USP11
31.6071	31.4711	31.1153	NaN	NaN	NaN	Transcription elongation factor A protein-like 1	TCEAL1	+	8.20684	4.10732		biological regulation;biosynthetic process;cellular biosynthetic process;cellular macromolecule biosynthetic process;cellular macromolecule metabolic process;cellular metabolic process;cellular nitrogen compound metabolic process;cellular process;macromolecule biosynthetic process;macromolecule metabolic process;metabolic process;negative regulation of biological process;negative regulation of bi…	nucleic acid binding transcription factor activity;sequence-specific DNA binding transcription factor activity	cell part;intracellular membrane-bounded organelle;intracellular organelle;intracellular organelle part;intracellular part;membrane-bounded organelle;nuclear part;nucleoplasm;nucleus;organelle;organelle part		5	5	5	33.1	33.1	33.1	18.354	0	193.44	13579000000	76	4.10732	0	8.20684	5.15742	Q15170	Q15170	Human Swissprot	Transcription elongation factor A protein-like 1	TCEAL1
30.4548	30.6347	30.4016	NaN	NaN	24.8527	Zinc finger protein 598	ZNF598	+	6.92583	3.67224			binding;cation binding;ion binding;metal ion binding;transition metal ion binding;zinc ion binding			39	39	39	54.3	54.3	54.3	98.636	0	323.31	5265500000	139	3.67224	0	6.92583	4.21122	Q86UK7	Q86UK7	Human Swissprot	Zinc finger protein 598	ZNF598
31.335	30.7953	30.5988	25.6753	24.1118	22.5299	Ubiquitin carboxyl-terminal hydrolase 7	USP7	+	6.804	3.02469		biological regulation;catabolic process;cellular catabolic process;cellular component organization;cellular component organization at cellular level;cellular component organization or biogenesis;cellular component organization or biogenesis at cellular level;cellular macromolecule catabolic process;cellular macromolecule metabolic process;cellular metabolic process;cellular nitrogen compound meta…	binding;catalytic activity;cysteine-type endopeptidase activity;cysteine-type peptidase activity;endopeptidase activity;enzyme binding;hydrolase activity;p53 binding;peptidase activity;peptidase activity, acting on L-amino acid peptides;protein binding;protein C-terminus binding;small conjugating protein-specific protease activity;transcription factor binding;ubiquitin protein ligase binding;ubiq…	cell part;cytoplasmic part;cytosol;intracellular membrane-bounded organelle;intracellular organelle;intracellular organelle part;intracellular part;membrane-bounded organelle;nuclear body;nuclear part;nucleoplasm part;nucleus;organelle;organelle part;PML body		62	62	62	66.4	66.4	66.4	128.3	0	323.31	7402100000	237	3.02469	0	6.804	3.51754	Q93009;REV__Q86YS3	Q93009	Human Swissprot	Ubiquitin carboxyl-terminal hydrolase 7	USP7
29.0534	29.1409	29.0174	NaN	NaN	NaN	E3 ubiquitin-protein ligase MYCBP2	MYCBP2	+	6.53624	4.89865		anatomical structure morphogenesis;axon guidance;axonogenesis;biological regulation;biosynthetic process;branchiomotor neuron axon guidance;cell part morphogenesis;cell projection morphogenesis;cell projection organization;cellular biosynthetic process;cellular component morphogenesis;cellular component organization;cellular component organization at cellular level;cellular component organization…	acid-amino acid ligase activity;binding;catalytic activity;cation binding;ion binding;ligase activity;ligase activity, forming carbon-nitrogen bonds;metal ion binding;small conjugating protein ligase activity;transition metal ion binding;ubiquitin-protein ligase activity;zinc ion binding	axon;cell part;cell projection;cytoskeleton;intracellular membrane-bounded organelle;intracellular non-membrane-bounded organelle;intracellular organelle;intracellular part;membrane;membrane-bounded organelle;microtubule cytoskeleton;neuron projection;non-membrane-bounded organelle;nucleus;organelle		91	91	91	28.5	28.5	28.5	510.08	0	323.31	1974300000	186	4.89865	0	6.53624	5.03919	O75592	O75592	Human Swissprot	E3 ubiquitin-protein ligase MYCBP2	MYCBP2
27.9639	28.0677	27.8494	NaN	NaN	NaN	Baculoviral IAP repeat-containing protein 6	BIRC6	+	5.16014	3.86922		anatomical structure development;apoptosis;biological regulation;cell cycle phase;cell cycle process;cell death;cell division;cellular component organization;cellular component organization at cellular level;cellular component organization or biogenesis;cellular component organization or biogenesis at cellular level;cellular macromolecule metabolic process;cellular metabolic process;cellular proc…	acid-amino acid ligase activity;catalytic activity;cysteine-type endopeptidase inhibitor activity;endopeptidase inhibitor activity;endopeptidase regulator activity;enzyme inhibitor activity;enzyme regulator activity;ligase activity;ligase activity, forming carbon-nitrogen bonds;peptidase inhibitor activity;peptidase regulator activity;small conjugating protein ligase activity;ubiquitin-protein li…	cell part;cytoplasmic part;cytoskeletal part;endosome;Golgi apparatus part;intracellular membrane-bounded organelle;intracellular organelle;intracellular organelle part;intracellular part;membrane;membrane-bounded organelle;microtubule organizing center;midbody;organelle;organelle part;spindle pole;trans-Golgi network	Ubiquitin mediated proteolysis	46	46	46	17.3	17.3	17.3	530.25	0	323.31	911140000	107	3.86922	0	5.16014	3.6147	Q9NR09	Q9NR09	Human Swissprot	Baculoviral IAP repeat-containing protein 6	BIRC6
28.2923	28.4241	28.3478	22.9806	23.427	NaN	Serine/threonine-protein kinase N2	PKN2	+	4.96068	4.84229		ameboidal cell migration;apical junction assembly;apoptosis;biological adhesion;biological regulation;biosynthetic process;cell adhesion;cell cycle;cell death;cell division;cell junction assembly;cell junction organization;cell migration;cell motility;cell-cell junction assembly;cell-cell junction organization;cellular biosynthetic process;cellular component assembly;cellular component assembly a…	adenyl nucleotide binding;adenyl ribonucleotide binding;ATP binding;binding;catalytic activity;enzyme binding;histone deacetylase binding;kinase activity;nucleotide binding;phosphotransferase activity, alcohol group as acceptor;protein binding;protein kinase activity;protein kinase C activity;protein serine/threonine kinase activity;purine nucleotide binding;purine ribonucleoside triphosphate bin…	apical junction complex;cell division site part;cell junction;cell part;cell projection;cell-cell junction;centrosome;cleavage furrow;cytoplasm;cytoplasmic part;cytoskeletal part;cytoskeleton;cytosol;intermediate filament cytoskeleton;intracellular membrane-bounded organelle;intracellular non-membrane-bounded organelle;intracellular organelle;intracellular organelle part;intracellular part;lamell…		28	28	27	37.2	37.2	37.2	112.03	0	323.31	1208900000	73	4.84229	0	4.96068	4.0234	Q16513	Q16513	Human Swissprot	Serine/threonine-protein kinase N2	PKN2
28.8366	29.1574	28.6699	24.3954	24.1605	NaN	Serine/threonine-protein phosphatase PGAM5, mitochondrial	PGAM5	+	4.77105	4.82887		biological regulation;cell death;cellular metabolic process;cellular process;cellular response to stimulus;death;dephosphorylation;intracellular signal transduction;metabolic process;necroptosis;necrotic cell death;phosphate-containing compound metabolic process;phosphorus metabolic process;positive regulation of catalytic activity;positive regulation of GTPase activity;positive regulation of hyd…	binding;catalytic activity;enzyme activator activity;enzyme regulator activity;GTPase activator activity;GTPase regulator activity;hydrolase activity;hydrolase activity, acting on ester bonds;molecular transducer activity;nucleoside-triphosphatase regulator activity;phosphatase activity;phosphoprotein phosphatase activity;phosphoric ester hydrolase activity;protein binding;protein complex binding…	cell part;cytoplasmic part;integral to membrane;intracellular membrane-bounded organelle;intracellular organelle;intracellular organelle part;intracellular part;intrinsic to membrane;membrane;membrane part;membrane-bounded organelle;mitochondrial membrane;mitochondrial outer membrane;mitochondrial part;mitochondrion;organelle;organelle membrane;organelle outer membrane;organelle part;outer membra…		20	20	20	56.7	56.7	56.7	32.004	0	214.51	1785400000	57	4.82887	0	4.77105	3.89219	Q96HS1	Q96HS1	Human Swissprot	Serine/threonine-protein phosphatase PGAM5, mitochondrial	PGAM5
28.403	28.553	28.339	NaN	NaN	NaN	Kelch-like ECH-associated protein 1	KEAP1	+	4.47563	3.54333		biological regulation;biosynthetic process;cellular biosynthetic process;cellular macromolecule biosynthetic process;cellular macromolecule metabolic process;cellular metabolic process;cellular nitrogen compound metabolic process;cellular process;cellular protein metabolic process;cellular response to chemical stimulus;cellular response to cytokine stimulus;cellular response to interleukin-4;cell…	binding;protein binding;transcription factor binding	cell part;Cul3-RING ubiquitin ligase complex;cullin-RING ubiquitin ligase complex;cytoplasm;cytoplasmic part;cytoskeletal part;cytosol;endoplasmic reticulum;intracellular membrane-bounded organelle;intracellular organelle;intracellular organelle part;intracellular part;macromolecular complex;membrane-bounded organelle;microtubule organizing center;midbody;nuclear part;nucleoplasm;organelle;organe…	Ubiquitin mediated proteolysis	20	20	20	44.7	44.7	44.7	69.666	0	165.6	1251800000	52	3.54333	0	4.47563	3.08731	Q14145	Q14145	Human Swissprot	Kelch-like ECH-associated protein 1	KEAP1
28.1378	28.0249	27.9183	NaN	23.6788	NaN	Sjoegren syndrome/scleroderma autoantigen 1	SSSCA1	+	4.33634	5.14071		cell cycle phase;cell cycle process;cell division;cellular component organization;cellular component organization at cellular level;cellular component organization or biogenesis;cellular component organization or biogenesis at cellular level;cellular process;mitosis;nuclear division;organelle fission;organelle organization				9	9	9	52.8	52.8	52.8	21.474	0	153.79	949540000	41	5.14071	0	4.33634	3.70211	O60232	O60232	Human Swissprot	Sjoegren syndrome/scleroderma autoantigen 1	SSSCA1
29.1635	29.2241	28.8036	25.1178	24.8503	25.0434	PERQ amino acid-rich with GYF domain-containing protein 2	GIGYF2	+	4.05991	5.21633		adult behavior;adult locomotory behavior;anatomical structure homeostasis;behavior;biological regulation;cell cycle checkpoint;cell differentiation;cell differentiation in spinal cord;cell surface receptor linked signaling pathway;cellular developmental process;cellular macromolecule metabolic process;cellular metabolic process;cellular process;cellular protein metabolic process;cellular response…		cell part;cytoplasm;intracellular part;membrane		39	39	37	36.2	36.2	34.9	150.07	0	323.31	2021300000	111	5.21633	0	4.05991	3.51956	Q6Y7W6;REV__O60476;REV__Q8IY82;Q9ULE0	Q6Y7W6	Human Swissprot	PERQ amino acid-rich with GYF domain-containing protein 2	GIGYF2
33.5802	33.2517	33.2517	29.5952	29.4873	29.2254	Ubiquitin-40S ribosomal protein S27a;Ubiquitin;40S ribosomal protein S27a;Ubiquitin-60S ribosomal protein L40;Ubiquitin;60S ribosomal protein L40;Polyubiquitin-B;Ubiquitin;Polyubiquitin-C;Ubiquitin	RPS27A;UBA52;UBB;UBC	+	3.9252	5.14073		activation of immune response;activation of innate immune response;activation of MAPK activity;adipose tissue development;alcohol metabolic process;anaphase-promoting complex-dependent proteasomal ubiquitin-dependent protein catabolic process;anatomical structure development;anatomical structure morphogenesis;antigen processing and presentation;antigen processing and presentation of exogenous ant…	binding;cation binding;enzyme binding;ion binding;metal ion binding;protease binding;protein binding;structural constituent of ribosome;structural molecule activity	cell body;cell part;cell projection;cytoplasm;cytoplasmic part;cytoplasmic vesicle membrane;cytoplasmic vesicle part;cytosol;cytosolic large ribosomal subunit;cytosolic small ribosomal subunit;endocytic vesicle membrane;endosomal part;endosome membrane;extracellular membrane-bounded organelle;extracellular organelle;extracellular region part;extracellular vesicular exosome;intracellular membrane-…	Parkinson's disease;PPAR signaling pathway;Ribosome	20	20	20	68.6	68.6	68.6	17.965	0	323.31	39034000000	164	5.14073	0	3.9252	3.39823	P62979;P62987;P0CG47;P0CG48	P62979;P62987;P0CG47;P0CG48	Human Swissprot	Ubiquitin-40S ribosomal protein S27a;Ubiquitin;40S ribosomal protein S27a;Ubiquitin-60S ribosomal protein L40;Ubiquitin;60S ribosomal protein L40;Polyubiquitin-B;Ubiquitin;Polyubiquitin-C;Ubiquitin	RPS27A;UBA52;UBB;UBC
26.812	27.0529	27.0233	NaN	NaN	NaN	E3 ubiquitin-protein ligase HUWE1	HUWE1	+	3.83308	3.90131		base-excision repair;cell differentiation;cellular component organization;cellular component organization at cellular level;cellular component organization or biogenesis;cellular component organization or biogenesis at cellular level;cellular developmental process;cellular macromolecule metabolic process;cellular metabolic process;cellular nitrogen compound metabolic process;cellular process;cell…	acid-amino acid ligase activity;binding;catalytic activity;DNA binding;ligase activity;ligase activity, forming carbon-nitrogen bonds;nucleic acid binding;small conjugating protein ligase activity;ubiquitin-protein ligase activity	cell part;cytoplasm;extracellular membrane-bounded organelle;extracellular organelle;extracellular region part;extracellular vesicular exosome;intracellular membrane-bounded organelle;intracellular organelle;intracellular organelle part;intracellular part;membrane;membrane-bounded organelle;membrane-bounded vesicle;nuclear part;nucleoplasm;nucleus;organelle;organelle part;vesicle	Ubiquitin mediated proteolysis	32	32	32	12.9	12.9	12.9	481.89	0	271.29	454690000	59	3.90131	0	3.83308	2.92234	Q7Z6Z7	Q7Z6Z7	Human Swissprot	E3 ubiquitin-protein ligase HUWE1	HUWE1
26.6075	26.9438	26.7178	NaN	NaN	NaN	Ubiquitin carboxyl-terminal hydrolase 19	USP19	+	3.80014	4.42672		biological regulation;catabolic process;cellular catabolic process;cellular macromolecule catabolic process;cellular macromolecule metabolic process;cellular metabolic process;cellular process;cellular protein metabolic process;cellular response to stimulus;cellular response to stress;ER-associated protein catabolic process;macromolecule catabolic process;macromolecule metabolic process;macromole…	binding;catalytic activity;cation binding;cysteine-type endopeptidase activity;cysteine-type peptidase activity;endopeptidase activity;hydrolase activity;ion binding;metal ion binding;peptidase activity;peptidase activity, acting on L-amino acid peptides;small conjugating protein-specific protease activity;ubiquitin-specific protease activity	cell part;cytoplasmic part;cytosol;endoplasmic reticulum membrane;endoplasmic reticulum part;integral to membrane;intracellular organelle part;intracellular part;intrinsic to membrane;membrane;membrane part;organelle membrane;organelle part		17	17	17	24.9	24.9	24.9	145.65	0	240.47	388750000	35	4.42672	0	3.80014	3.09659	O94966	O94966	Human Swissprot	Ubiquitin carboxyl-terminal hydrolase 19	USP19
26.9755	26.9141	27.005	NaN	NaN	NaN	DnaJ homolog subfamily C member 7	DNAJC7	+	3.67617	3.82645		cellular macromolecule metabolic process;cellular metabolic process;cellular process;cellular protein metabolic process;cellular response to heat;cellular response to stimulus;cellular response to stress;chaperone cofactor-dependent protein refolding;chaperone-mediated protein folding;macromolecule metabolic process;metabolic process;primary metabolic process;protein folding;protein metabolic pro…	binding;heat shock protein binding;protein binding	cell part;cytoplasm;cytoplasmic part;cytoskeleton;cytosol;extracellular membrane-bounded organelle;extracellular organelle;extracellular region part;extracellular vesicular exosome;intracellular non-membrane-bounded organelle;intracellular organelle;intracellular organelle part;intracellular part;membrane;membrane-bounded organelle;membrane-bounded vesicle;non-membrane-bounded organelle;nuclear p…		9	9	9	20.9	20.9	20.9	56.44	0	126.39	441290000	15	3.82645	0	3.67617	2.80119	Q99615	Q99615	Human Swissprot	DnaJ homolog subfamily C member 7	DNAJC7
27.2119	27.2452	26.4062	NaN	24.3418	23.1425	Nuclear pore complex protein Nup153	NUP153	+	3.62757	2.70751		biological regulation;biosynthetic process;carbohydrate metabolic process;carbohydrate transport;cell cycle;cell cycle process;cell surface receptor linked signaling pathway;cellular biosynthetic process;cellular component assembly;cellular component assembly at cellular level;cellular component disassembly;cellular component disassembly at cellular level;cellular component organization;cellular …	binding;cation binding;DNA binding;identical protein binding;ion binding;metal ion binding;nucleic acid binding;nucleocytoplasmic transporter activity;protein anchor;protein binding;structural constituent of nuclear pore;structural molecule activity;transition metal ion binding;transporter activity;zinc ion binding	cell part;cytoplasm;inclusion body;intracellular non-membrane-bounded organelle;intracellular organelle;intracellular organelle part;intracellular part;macromolecular complex;membrane;membrane part;non-membrane-bounded organelle;nuclear inclusion body;nuclear membrane;nuclear part;nuclear periphery;nuclear pore;nucleolus;nucleoplasm;organelle;organelle membrane;organelle part;pore complex;protein…	RNA transport	20	20	20	24.7	24.7	24.7	153.94	0	230.68	471940000	47	2.70751	0	3.62757	2.25838	P49790	P49790	Human Swissprot	Nuclear pore complex protein Nup153	NUP153
27.1888	27.2734	26.9563	NaN	NaN	NaN	E3 ubiquitin-protein ligase TRIP12	TRIP12	+	3.43202	3.80949		biological regulation;cellular macromolecule metabolic process;cellular metabolic process;cellular nitrogen compound metabolic process;cellular process;cellular protein metabolic process;cellular response to stimulus;cellular response to stress;developmental process;DNA metabolic process;DNA repair;embryo development;macromolecule metabolic process;macromolecule modification;metabolic process;neg…	acid-amino acid ligase activity;binding;catalytic activity;hormone receptor binding;ligase activity;ligase activity, forming carbon-nitrogen bonds;nuclear hormone receptor binding;protein binding;receptor binding;small conjugating protein ligase activity;thyroid hormone receptor binding;transcription factor binding;ubiquitin-protein ligase activity	cell part;cytoplasm;intracellular membrane-bounded organelle;intracellular organelle;intracellular organelle part;intracellular part;membrane-bounded organelle;nuclear part;nucleoplasm;nucleus;organelle;organelle part	Ubiquitin mediated proteolysis	26	26	26	17	17	17	220.43	0	233.01	509400000	63	3.80949	0	3.43202	2.65114	Q14669	Q14669	Human Swissprot	E3 ubiquitin-protein ligase TRIP12	TRIP12
27.1633	27.6296	26.9739	23.8686	24.5917	NaN	Ribonucleases P/MRP protein subunit POP1	POP1	+	3.27482	3.30645		catabolic process;cellular catabolic process;cellular macromolecule catabolic process;cellular macromolecule metabolic process;cellular metabolic process;cellular nitrogen compound metabolic process;cellular process;macromolecule catabolic process;macromolecule metabolic process;metabolic process;ncRNA catabolic process;ncRNA metabolic process;ncRNA processing;nitrogen compound metabolic process;…	catalytic activity;endonuclease activity;endonuclease activity, active with either ribo- or deoxyribonucleic acids and producing 5'-phosphomonoesters;endoribonuclease activity;endoribonuclease activity, producing 5'-phosphomonoesters;hydrolase activity;hydrolase activity, acting on ester bonds;nuclease activity;ribonuclease activity;ribonuclease MRP activity;ribonuclease P activity;tRNA-specific …	cell part;extracellular region part;extracellular space;intracellular organelle part;intracellular part;macromolecular complex;multimeric ribonuclease P complex;nuclear part;nucleolar part;nucleolar ribonuclease P complex;organelle part;ribonuclease MRP complex;ribonuclease P complex;ribonucleoprotein complex;small nucleolar ribonucleoprotein complex	Ribosome biogenesis in eukaryotes;RNA transport	19	19	19	25.9	25.9	25.9	114.71	0	149.86	600380000	48	3.30645	0	3.27482	2.3746	Q99575	Q99575	Human Swissprot	Ribonucleases P/MRP protein subunit POP1	POP1
26.5107	26.722	26.1285	NaN	NaN	NaN	ATPase WRNIP1	WRNIP1	+	3.22431	3.0217		biological regulation;biosynthetic process;cellular biosynthetic process;cellular macromolecule biosynthetic process;cellular macromolecule metabolic process;cellular metabolic process;cellular nitrogen compound metabolic process;cellular process;DNA biosynthetic process;DNA metabolic process;DNA replication;DNA synthesis involved in DNA repair;macromolecule biosynthetic process;macromolecule met…	adenyl nucleotide binding;adenyl ribonucleotide binding;ATP binding;ATPase activity;binding;catalytic activity;cation binding;DNA binding;hydrolase activity;hydrolase activity, acting on acid anhydrides;hydrolase activity, acting on acid anhydrides, in phosphorus-containing anhydrides;identical protein binding;ion binding;metal ion binding;nucleic acid binding;nucleoside-triphosphatase activity;n…	cell part;cytoplasmic part;intracellular membrane-bounded organelle;intracellular organelle;intracellular part;membrane;membrane-bounded organelle;nucleus;organelle;perinuclear region of cytoplasm		11	11	11	27.8	27.8	27.8	72.132	0	125.57	368690000	25	3.0217	0	3.22431	2.23358	Q96S55	Q96S55	Human Swissprot	ATPase WRNIP1	WRNIP1
25.5641	25.9864	26.1894	NaN	NaN	NaN	Elongation factor 1-gamma	EEF1G	+	3.22111	2.86814		biosynthetic process;cellular biosynthetic process;cellular macromolecule biosynthetic process;cellular macromolecule metabolic process;cellular metabolic process;cellular process;cellular protein metabolic process;gene expression;macromolecule biosynthetic process;macromolecule metabolic process;metabolic process;multi-organism process;primary metabolic process;protein metabolic process;response…	binding;nucleic acid binding;RNA binding;translation elongation factor activity;translation factor activity, nucleic acid binding	cell part;cytoplasm;cytoplasmic part;cytosol;extracellular membrane-bounded organelle;extracellular organelle;extracellular region part;extracellular vesicular exosome;intracellular membrane-bounded organelle;intracellular organelle;intracellular part;membrane;membrane-bounded organelle;membrane-bounded vesicle;nucleus;organelle;vesicle		6	6	6	24	24	24	50.118	0	53.758	225310000	14	2.86814	0	3.22111	2.16614	P26641	P26641	Human Swissprot	Elongation factor 1-gamma	EEF1G
28.3253	28.3112	28.2854	25.6296	26.0028	23.6745	BAG family molecular chaperone regulator 2	BAG2	+	3.20495	2.24617		cellular macromolecule metabolic process;cellular metabolic process;cellular process;cellular protein metabolic process;cellular response to heat;cellular response to stimulus;cellular response to stress;macromolecule metabolic process;metabolic process;primary metabolic process;protein folding;protein metabolic process;response to abiotic stimulus;response to heat;response to stimulus;response t…	binding;identical protein binding;protein binding	cell part;cytoplasmic part;cytosol;intracellular part	Protein processing in endoplasmic reticulum	12	12	12	55	55	55	23.772	0	270.91	1344600000	57	2.24617	0	3.20495	1.86111	O95816	O95816	Human Swissprot	BAG family molecular chaperone regulator 2	BAG2
25.9567	26.2101	25.9019	NaN	NaN	NaN	Activating signal cointegrator 1 complex subunit 3	ASCC3	+	2.96522	3.47747		biological regulation;biosynthetic process;cell proliferation;cellular biosynthetic process;cellular macromolecule biosynthetic process;cellular macromolecule metabolic process;cellular metabolic process;cellular nitrogen compound metabolic process;cellular process;cellular response to stimulus;cellular response to stress;DNA conformation change;DNA dealkylation;DNA dealkylation involved in DNA r…	3'-5' DNA helicase activity;adenyl nucleotide binding;adenyl ribonucleotide binding;ATP binding;ATPase activity;ATPase activity, coupled;ATP-dependent 3'-5' DNA helicase activity;ATP-dependent DNA helicase activity;ATP-dependent helicase activity;binding;catalytic activity;DNA helicase activity;DNA-dependent ATPase activity;helicase activity;hydrolase activity;hydrolase activity, acting on acid a…	cell part;cytoplasm;cytoplasmic part;Golgi apparatus;intracellular;intracellular membrane-bounded organelle;intracellular organelle;intracellular organelle part;intracellular part;membrane;membrane-bounded organelle;nuclear part;nucleoplasm;nucleus;organelle;organelle part		14	14	14	10.5	10.5	10.5	251.46	0	128.22	241620000	29	3.47747	0	2.96522	2.26378	Q8N3C0	Q8N3C0	Human Swissprot	Activating signal cointegrator 1 complex subunit 3	ASCC3
27.0055	26.9578	26.3555	NaN	24.8083	NaN	T-complex protein 1 subunit epsilon	CCT5	+	2.96178	2.52781		binding of sperm to zona pellucida;cell recognition;cell-cell recognition;cellular macromolecule metabolic process;cellular metabolic process;cellular process;cellular process involved in reproduction;cellular protein metabolic process;'de novo' posttranslational protein folding;'de novo' protein folding;macromolecule metabolic process;metabolic process;multi-organism process;primary metabolic pr…	adenyl nucleotide binding;adenyl ribonucleotide binding;ATP binding;beta-tubulin binding;binding;cytoskeletal protein binding;G-protein beta-subunit binding;nucleotide binding;protein binding;purine nucleotide binding;purine ribonucleoside triphosphate binding;purine ribonucleotide binding;ribonucleotide binding;tubulin binding	cell body;cell part;centrosome;chaperonin-containing T-complex;cytoplasm;cytoplasmic part;cytoskeletal part;cytosol;cytosolic part;extracellular membrane-bounded organelle;extracellular organelle;extracellular region part;extracellular vesicular exosome;intracellular non-membrane-bounded organelle;intracellular organelle;intracellular organelle part;intracellular part;macromolecular complex;membr…		16	16	16	37.5	37.5	37.5	59.67	0	144.47	443250000	42	2.52781	0	2.96178	1.9049	P48643	P48643	Human Swissprot	T-complex protein 1 subunit epsilon	CCT5
26.3815	26.7993	26.1265	NaN	NaN	NaN	Afadin- and alpha-actinin-binding protein	SSX2IP	+	2.90384	2.92758		anatomical structure formation involved in morphogenesis;biological adhesion;biological regulation;cell adhesion;cell projection assembly;cell projection organization;cellular component assembly;cellular component assembly at cellular level;cellular component assembly involved in morphogenesis;cellular component movement;cellular component organization;cellular component organization at cellular …		adherens junction;anchoring junction;cell junction;cell leading edge;cell part;cell-cell adherens junction;cell-cell junction;centriolar satellite;cytoplasmic part;cytoskeletal part;intracellular membrane-bounded organelle;intracellular organelle;intracellular organelle part;intracellular part;macromolecular complex;membrane-bounded organelle;microtubule organizing center part;nucleus;organelle;o…	Adherens junction	11	11	11	29.5	29.5	29.5	71.235	0	111.95	321990000	24	2.92758	0	2.90384	2.04031	Q9Y2D8	Q9Y2D8	Human Swissprot	Afadin- and alpha-actinin-binding protein	SSX2IP
26.3061	25.9135	26.0141	NaN	NaN	NaN	Lysine-specific demethylase 3B	KDM3B	+	2.84983	3.95785		biological regulation;biosynthetic process;cellular biosynthetic process;cellular component organization;cellular component organization at cellular level;cellular component organization or biogenesis;cellular component organization or biogenesis at cellular level;cellular macromolecule biosynthetic process;cellular macromolecule metabolic process;cellular metabolic process;cellular nitrogen comp…	binding;catalytic activity;cation binding;dioxygenase activity;ion binding;metal ion binding;oxidoreductase activity	cell part;intracellular organelle part;intracellular part;nuclear part;nucleoplasm;organelle part		12	12	11	12.8	12.8	12.1	191.58	0	83.764	253540000	19	3.95785	0	2.84983	2.32804	Q7LBC6	Q7LBC6	Human Swissprot	Lysine-specific demethylase 3B	KDM3B
26.1639	26.1931	26.1867	NaN	NaN	NaN	DNA damage-binding protein 1	DDB1	+	2.73189	2.53421		biological regulation;biosynthetic process;catabolic process;cell surface receptor linked signaling pathway;cellular biosynthetic process;cellular catabolic process;cellular component organization;cellular component organization at cellular level;cellular component organization or biogenesis;cellular component organization or biogenesis at cellular level;cellular macromolecule biosynthetic proces…	binding;damaged DNA binding;DNA binding;nucleic acid binding	cell part;CUL4 RING ubiquitin ligase complex;Cul4A-RING ubiquitin ligase complex;Cul4B-RING ubiquitin ligase complex;cullin-RING ubiquitin ligase complex;cytoplasm;extracellular membrane-bounded organelle;extracellular organelle;extracellular region part;extracellular space;extracellular vesicular exosome;intracellular membrane-bounded organelle;intracellular organelle;intracellular organelle par…	Nucleotide excision repair;Ubiquitin mediated proteolysis	14	14	14	16.6	16.6	16.6	126.97	0	123.38	272500000	29	2.53421	0	2.73189	1.80961	Q16531	Q16531	Human Swissprot	DNA damage-binding protein 1	DDB1
30.0583	30.3788	29.6594	29.1188	NaN	29.1491	Tubulin beta-8 chain	TUBB8	+	2.72995	0.973126		cellular component assembly;cellular component assembly at cellular level;cellular component organization;cellular component organization at cellular level;cellular component organization or biogenesis;cellular component organization or biogenesis at cellular level;cellular macromolecular complex assembly;cellular macromolecular complex subunit organization;cellular process;cellular protein compl…	binding;catalytic activity;GTP binding;GTPase activity;guanyl nucleotide binding;guanyl ribonucleotide binding;hydrolase activity;hydrolase activity, acting on acid anhydrides;hydrolase activity, acting on acid anhydrides, in phosphorus-containing anhydrides;nucleoside-triphosphatase activity;nucleotide binding;purine nucleotide binding;purine ribonucleoside triphosphate binding;purine ribonucleo…	cell part;cytoplasm;cytoskeletal part;extracellular membrane-bounded organelle;extracellular organelle;extracellular region part;extracellular vesicular exosome;intracellular organelle part;intracellular part;macromolecular complex;membrane-bounded organelle;membrane-bounded vesicle;microtubule;organelle;organelle part;protein complex;vesicle	Gap junction;Pathogenic Escherichia coli infection;Phagosome	10	2	2	24.5	7.4	7.4	49.775	0	128.48	4423500000	18	0.973126	0.00992806	2.72995	0.960057	Q3ZCM7	Q3ZCM7	Human Swissprot	Tubulin beta-8 chain	TUBB8
27.6825	27.4119	27.5951	26.6161	24.1944	23.7689	Pre-mRNA-processing-splicing factor 8	PRPF8	+	2.70336	1.7152		assembly of spliceosomal tri-snRNP;cellular component assembly;cellular component assembly at cellular level;cellular component organization;cellular component organization at cellular level;cellular component organization or biogenesis;cellular component organization or biogenesis at cellular level;cellular macromolecular complex assembly;cellular macromolecular complex subunit organization;cell…	binding;catalytic activity;K63-linked polyubiquitin binding;nucleic acid binding;polyubiquitin binding;protein binding;RNA binding;second spliceosomal transesterification activity;small conjugating protein binding;snRNA binding;U1 snRNA binding;U2 snRNA binding;U5 snRNA binding;U6 snRNA binding;ubiquitin binding	catalytic step 2 spliceosome;cell part;intracellular membrane-bounded organelle;intracellular organelle;intracellular organelle part;intracellular part;macromolecular complex;membrane;membrane-bounded organelle;nuclear body;nuclear part;nuclear speck;nucleoplasm;nucleoplasm part;nucleus;organelle;organelle part;ribonucleoprotein complex;small nuclear ribonucleoprotein complex;spliceosomal complex…	Spliceosome	37	37	37	21.7	21.7	21.7	273.6	0	307.8	821140000	113	1.7152	0.0020625	2.70336	1.43014	Q6P2Q9	Q6P2Q9	Human Swissprot	Pre-mRNA-processing-splicing factor 8	PRPF8
25.4567	25.8028	25.5868	NaN	NaN	NaN	Inactive ubiquitin carboxyl-terminal hydrolase 54	USP54	+	2.68669	3.56486		catabolic process;cellular catabolic process;cellular macromolecule catabolic process;cellular macromolecule metabolic process;cellular metabolic process;cellular process;macromolecule catabolic process;macromolecule metabolic process;metabolic process;modification-dependent macromolecule catabolic process;modification-dependent protein catabolic process;primary metabolic process;protein metaboli…				16	16	16	16.9	16.9	16.9	187.39	0	116.26	175870000	25	3.56486	0	2.68669	2.12133	Q70EL1	Q70EL1	Human Swissprot	Inactive ubiquitin carboxyl-terminal hydrolase 54	USP54
25.9303	25.6468	26.1169	NaN	NaN	NaN	Nuclear envelope pore membrane protein POM 121C	POM121C	+	2.66654	3.08362		establishment of localization;establishment of protein localization;establishment of RNA localization;mRNA transport;nucleic acid transport;nucleobase-containing compound transport;protein transport;RNA transport;transport		cell part;cytoplasmic part;endoplasmic reticulum membrane;endoplasmic reticulum part;intracellular organelle part;intracellular part;macromolecular complex;membrane;membrane part;nuclear membrane;nuclear part;nuclear pore;organelle membrane;organelle part;pore complex;protein complex		7	7	4	12.3	12.3	7.1	125.06	0	88.025	214050000	17	3.08362	0	2.66654	1.9705	A8CG34;A6NF01	A8CG34	Human Swissprot	Nuclear envelope pore membrane protein POM 121C	POM121C
25.9545	26.2652	26.0288	NaN	NaN	NaN	DNA topoisomerase 2-binding protein 1	TOPBP1	+	2.59027	2.95677		cellular macromolecule metabolic process;cellular metabolic process;cellular nitrogen compound metabolic process;cellular process;cellular response to stimulus;cellular response to stress;DNA metabolic process;DNA repair;macromolecule metabolic process;metabolic process;nitrogen compound metabolic process;nucleic acid metabolic process;nucleobase-containing compound metabolic process;primary meta…	binding;DNA binding;identical protein binding;nucleic acid binding;protein binding;protein C-terminus binding	actin cytoskeleton;cell part;centrosome;chromosome;condensed chromosome;condensed nuclear chromosome;cytoplasm;cytoplasmic part;cytoskeletal part;cytoskeleton;germ cell nucleus;Golgi apparatus;intracellular membrane-bounded organelle;intracellular non-membrane-bounded organelle;intracellular organelle;intracellular organelle part;intracellular part;male germ cell nucleus;membrane-bounded organell…		14	14	14	14	14	14	170.68	0	106.43	247750000	26	2.95677	0	2.59027	1.88959	Q92547	Q92547	Human Swissprot	DNA topoisomerase 2-binding protein 1	TOPBP1
25.8407	25.6648	25.8381	NaN	NaN	NaN	Transitional endoplasmic reticulum ATPase	VCP	+	2.56922	3.39587		activation of caspase activity;aggresome assembly;biological regulation;biosynthetic process;carbohydrate metabolic process;catabolic process;cellular biosynthetic process;cellular carbohydrate metabolic process;cellular catabolic process;cellular component assembly;cellular component assembly at cellular level;cellular component organization;cellular component organization at cellular level;cell…	adenyl nucleotide binding;adenyl ribonucleotide binding;ADP binding;ATP binding;ATPase activity;binding;catalytic activity;enzyme activator activity;enzyme binding;enzyme regulator activity;hydrolase activity;hydrolase activity, acting on acid anhydrides;hydrolase activity, acting on acid anhydrides, in phosphorus-containing anhydrides;lipid binding;nucleoside-triphosphatase activity;nucleotide b…	cell part;chromosomal part;cytoplasm;cytoplasmic part;cytoplasmic ubiquitin ligase complex;cytosol;endoplasmic reticulum;endoplasmic reticulum membrane;endoplasmic reticulum part;ER ubiquitin ligase complex;extracellular membrane-bounded organelle;extracellular organelle;extracellular region part;extracellular vesicular exosome;Hrd1p ubiquitin ligase complex;intracellular membrane-bounded organel…	Protein processing in endoplasmic reticulum	9	9	9	18.9	18.9	18.9	89.321	0	74.187	199200000	23	3.39587	0	2.56922	2.00425	P55072	P55072	Human Swissprot	Transitional endoplasmic reticulum ATPase	VCP
25.7118	25.4824	25.2241	NaN	NaN	NaN	SPRY domain-containing protein 3	SPRYD3	+	2.56046	3.39334						7	7	7	23.5	23.5	23.5	49.693	0	50.252	158840000	16	3.39334	0	2.56046	1.99826	Q8NCJ5	Q8NCJ5	Human Swissprot	SPRY domain-containing protein 3	SPRYD3
25.909	25.7293	25.3709	NaN	NaN	NaN	3-beta-hydroxysteroid-Delta(8),Delta(7)-isomerase	EBP	+	2.49876	4.07097		alcohol metabolic process;anatomical structure development;biological regulation;biosynthetic process;cellular process;cellular response to stimulus;cholesterol biosynthetic process;cholesterol metabolic process;developmental process;drug transmembrane transport;drug transport;establishment of localization;hemopoiesis;hemopoietic or lymphoid organ development;lipid biosynthetic process;lipid meta…	C-8 sterol isomerase activity;catalytic activity;cholestenol delta-isomerase activity;drug transmembrane transporter activity;intramolecular oxidoreductase activity;intramolecular oxidoreductase activity, transposing C=C bonds;isomerase activity;molecular transducer activity;receptor activity;signal transducer activity;signaling receptor activity;steroid delta-isomerase activity;transmembrane sig…	cell part;cytoplasmic part;endoplasmic reticulum;endoplasmic reticulum membrane;endoplasmic reticulum part;integral to membrane;integral to plasma membrane;intracellular membrane-bounded organelle;intracellular organelle;intracellular organelle part;intracellular part;intrinsic to membrane;intrinsic to plasma membrane;membrane;membrane part;membrane-bounded organelle;organelle;organelle membrane;…	Steroid biosynthesis	2	2	2	12.2	12.2	12.2	26.352	0	18.044	179020000	7	4.07097	0	2.49876	2.11061	Q15125	Q15125	Human Swissprot	3-beta-hydroxysteroid-Delta(8),Delta(7)-isomerase	EBP
27.0764	27.3694	27.1922	25.9153	25.3835	NaN	U5 small nuclear ribonucleoprotein 200 kDa helicase	SNRNP200	+	2.49199	1.5392		cell differentiation;cellular component assembly;cellular component assembly at cellular level;cellular component organization;cellular component organization at cellular level;cellular component organization or biogenesis;cellular component organization or biogenesis at cellular level;cellular developmental process;cellular macromolecular complex assembly;cellular macromolecular complex subunit …	adenyl nucleotide binding;adenyl ribonucleotide binding;ATP binding;ATPase activity;ATPase activity, coupled;ATP-dependent helicase activity;ATP-dependent RNA helicase activity;binding;catalytic activity;helicase activity;hydrolase activity;hydrolase activity, acting on acid anhydrides;hydrolase activity, acting on acid anhydrides, in phosphorus-containing anhydrides;identical protein binding;nuc…	catalytic step 2 spliceosome;cell part;intracellular membrane-bounded organelle;intracellular organelle;intracellular organelle part;intracellular part;macromolecular complex;membrane;membrane-bounded organelle;nuclear part;nucleoplasm;nucleus;organelle;organelle part;ribonucleoprotein complex;small nuclear ribonucleoprotein complex;spliceosomal complex;U5 snRNP	Spliceosome	34	34	34	23.3	23.3	23.3	244.5	0	321.73	610380000	87	1.5392	0.00167089	2.49199	1.28112	O75643	O75643	Human Swissprot	U5 small nuclear ribonucleoprotein 200 kDa helicase	SNRNP200
26.3319	26.3395	26.281	NaN	NaN	NaN	Cystathionine beta-synthase	CBS	+	2.48853	2.74973		amine biosynthetic process;amine catabolic process;amine metabolic process;biosynthetic process;carboxylic acid biosynthetic process;carboxylic acid catabolic process;carboxylic acid metabolic process;catabolic process;cell communication;cellular amine metabolic process;cellular amino acid biosynthetic process;cellular amino acid catabolic process;cellular amino acid metabolic process;cellular bi…	amine binding;amino acid binding;binding;carbon monoxide binding;carbon-oxygen lyase activity;carboxylic acid binding;catalytic activity;cation binding;cofactor binding;cystathionine beta-synthase activity;enzyme binding;heme binding;hydro-lyase activity;identical protein binding;ion binding;iron ion binding;lyase activity;metal ion binding;modified amino acid binding;nitric oxide binding;nitrite…	cell part;cytoplasmic part;cytosol;intracellular membrane-bounded organelle;intracellular non-membrane-bounded organelle;intracellular organelle;intracellular organelle part;intracellular part;membrane-bounded organelle;non-membrane-bounded organelle;nuclear part;nucleolus;nucleus;organelle;organelle part	Cysteine and methionine metabolism;Glycine, serine and threonine metabolism	4	4	4	11.4	11.4	11.4	60.586	0	26.886	396630000	9	2.74973	0	2.48853	1.77115	P0DN79;P35520	P0DN79;P35520	Human Swissprot	Cystathionine beta-synthase	CBS
26.215	26.5488	26.3167	NaN	24.8743	NaN	Structural maintenance of chromosomes protein 1A	SMC1A	+	2.48199	2.3509		biological regulation;cell cycle;cell cycle checkpoint;cell cycle phase;cell cycle process;cell division;cellular component organization;cellular component organization at cellular level;cellular component organization or biogenesis;cellular component organization or biogenesis at cellular level;cellular macromolecule metabolic process;cellular metabolic process;cellular nitrogen compound metabol…	adenyl nucleotide binding;adenyl ribonucleotide binding;ATP binding;binding;catalytic activity;chromatin binding;hydrolase activity;hydrolase activity, acting on acid anhydrides;hydrolase activity, acting on acid anhydrides, in phosphorus-containing anhydrides;microtubule motor activity;motor activity;nucleoside-triphosphatase activity;nucleotide binding;protein binding;protein dimerization activ…	cell part;chromosomal part;chromosome;chromosome, centromeric region;cohesin complex;cohesin core heterodimer;condensed chromosome;condensed chromosome kinetochore;condensed nuclear chromosome;cytoplasm;cytoplasmic part;cytosol;intracellular membrane-bounded organelle;intracellular non-membrane-bounded organelle;intracellular organelle;intracellular organelle part;intracellular part;kinetochore;m…	Cell cycle;Cell cycle - yeast;Meiosis - yeast;Oocyte meiosis	19	19	19	14.9	14.9	14.9	143.23	0	147.33	331810000	44	2.3509	0	2.48199	1.63118	Q14683	Q14683	Human Swissprot	Structural maintenance of chromosomes protein 1A	SMC1A
25.2696	25.4955	25.3071	NaN	NaN	NaN	DNA-directed RNA polymerase I subunit RPA1	POLR1A	+	2.477	3.99994		biological regulation;biosynthetic process;cellular biosynthetic process;cellular macromolecule biosynthetic process;cellular macromolecule metabolic process;cellular metabolic process;cellular nitrogen compound metabolic process;cellular process;gene expression;macromolecule biosynthetic process;macromolecule metabolic process;metabolic process;negative regulation of biological process;negative …	binding;catalytic activity;cation binding;DNA binding;DNA-directed RNA polymerase activity;ion binding;metal ion binding;nucleic acid binding;nucleotidyltransferase activity;RNA polymerase activity;transferase activity;transferase activity, transferring phosphorus-containing groups;transition metal ion binding;zinc ion binding	cell part;cytoplasm;DNA-directed RNA polymerase complex;DNA-directed RNA polymerase I complex;intracellular membrane-bounded organelle;intracellular non-membrane-bounded organelle;intracellular organelle;intracellular organelle part;intracellular part;macromolecular complex;membrane-bounded organelle;non-membrane-bounded organelle;nuclear DNA-directed RNA polymerase complex;nuclear part;nucleolar…	Purine metabolism;Pyrimidine metabolism;RNA polymerase	16	16	16	14.4	14.4	14.4	194.81	0	104.65	148220000	30	3.99994	0	2.477	2.08142	O95602	O95602	Human Swissprot	DNA-directed RNA polymerase I subunit RPA1	POLR1A
25.4066	25.2162	24.9152	NaN	NaN	NaN	ATP-dependent RNA helicase DDX42	DDX42	+	2.40133	2.96339		cellular macromolecule metabolic process;cellular metabolic process;cellular nitrogen compound metabolic process;cellular process;localization;macromolecule localization;macromolecule metabolic process;metabolic process;nitrogen compound metabolic process;nucleic acid metabolic process;nucleobase-containing compound metabolic process;primary metabolic process;protein localization;RNA metabolic pr…	adenyl nucleotide binding;adenyl ribonucleotide binding;ATP binding;ATPase activity;ATPase activity, coupled;ATP-dependent helicase activity;ATP-dependent RNA helicase activity;binding;catalytic activity;helicase activity;hydrolase activity;hydrolase activity, acting on acid anhydrides;hydrolase activity, acting on acid anhydrides, in phosphorus-containing anhydrides;nucleoside-triphosphatase act…	Cajal body;cell part;cytoplasm;intracellular membrane-bounded organelle;intracellular non-membrane-bounded organelle;intracellular organelle;intracellular organelle part;intracellular part;membrane;membrane-bounded organelle;non-membrane-bounded organelle;nuclear body;nuclear part;nuclear speck;nucleolus;nucleoplasm;nucleoplasm part;nucleus;organelle;organelle part	Spliceosome	6	6	6	8.8	8.8	8.8	102.97	0	44.365	135150000	18	2.96339	0	2.40133	1.78888	Q86XP3	Q86XP3	Human Swissprot	ATP-dependent RNA helicase DDX42	DDX42
25.981	26.0846	25.3827	23.3546	23.998	NaN	Succinate dehydrogenase [ubiquinone] flavoprotein subunit, mitochondrial	SDHA	+	2.39327	2.77734		acetyl-CoA catabolic process;acetyl-CoA metabolic process;anatomical structure development;carboxylic acid metabolic process;catabolic process;cellular catabolic process;cellular ketone metabolic process;cellular metabolic process;cellular process;coenzyme catabolic process;coenzyme metabolic process;cofactor catabolic process;cofactor metabolic process;developmental process;dicarboxylic acid met…	binding;catalytic activity;coenzyme binding;cofactor binding;flavin adenine dinucleotide binding;oxidoreductase activity;oxidoreductase activity, acting on the CH-CH group of donors;oxidoreductase activity, acting on the CH-CH group of donors, quinone or related compound as acceptor;succinate dehydrogenase (ubiquinone) activity;succinate dehydrogenase activity	cell part;cytoplasmic part;fumarate reductase complex;intracellular membrane-bounded organelle;intracellular organelle;intracellular organelle part;intracellular part;macromolecular complex;membrane;membrane part;membrane-bounded organelle;mitochondrial inner membrane;mitochondrial membrane;mitochondrial membrane part;mitochondrial part;mitochondrial respiratory chain complex II;mitochondrion;org…	Alzheimer's disease;Citrate cycle (TCA cycle);Huntington's disease;Oxidative phosphorylation;Parkinson's disease	12	12	12	30.3	30.3	30.3	72.691	0	115.69	226010000	29	2.77734	0	2.39327	1.73066	P31040	P31040	Human Swissprot	Succinate dehydrogenase [ubiquinone] flavoprotein subunit, mitochondrial	SDHA
24.9832	25.1242	25.4432	NaN	NaN	NaN	Ribosome biogenesis protein BOP1	BOP1	+	2.37566	2.09382		biological regulation;cell proliferation;cellular component biogenesis;cellular component biogenesis at cellular level;cellular component organization or biogenesis;cellular component organization or biogenesis at cellular level;cellular macromolecule metabolic process;cellular metabolic process;cellular nitrogen compound metabolic process;cellular process;cleavage in ITS2 between 5.8S rRNA and L…	binding;ribonucleoprotein binding	cell part;intracellular organelle part;intracellular part;macromolecular complex;nuclear part;nucleolar part;nucleoplasm;organelle part;PeBoW complex;preribosome;preribosome, large subunit precursor;protein complex;ribonucleoprotein complex		6	6	6	15	15	15	83.629	0	85.554	136320000	10	2.09382	0.00128571	2.37566	1.49062	Q14137	Q14137	Human Swissprot	Ribosome biogenesis protein BOP1	BOP1
25.9452	26.7519	25.4656	24.1828	NaN	NaN	Rapamycin-insensitive companion of mTOR	RICTOR	+	2.3682	1.95899		actin cytoskeleton organization;actin cytoskeleton reorganization;actin filament-based process;biological regulation;cell surface receptor linked signaling pathway;cellular component organization;cellular component organization at cellular level;cellular component organization or biogenesis;cellular component organization or biogenesis at cellular level;cellular macromolecule metabolic process;ce…	binding;enzyme binding;kinase binding;protein binding;protein kinase binding;ribonucleoprotein binding;ribosome binding	cell part;cytoplasmic part;cytosol;intracellular part;macromolecular complex;protein complex;TORC2 complex	mTOR signaling pathway	14	14	14	12.1	12.1	12.1	192.22	0	114.08	274670000	37	1.95899	0.00209524	2.3682	1.43462	Q6R327	Q6R327	Human Swissprot	Rapamycin-insensitive companion of mTOR	RICTOR
25.6981	25.9955	25.877	NaN	NaN	NaN	Y-box-binding protein 3	YBX3	+	2.34121	3.00505		3'-UTR-mediated mRNA stabilization;anatomical structure development;biological regulation;cellular hyperosmotic response;cellular macromolecule metabolic process;cellular metabolic process;cellular nitrogen compound metabolic process;cellular process;cellular response to abiotic stimulus;cellular response to chemical stimulus;cellular response to cytokine stimulus;cellular response to organic sub…	binding;DNA binding;double-stranded DNA binding;enzyme binding;GTPase binding;mRNA 3'-UTR binding;mRNA binding;nucleic acid binding;nucleic acid binding transcription factor activity;protein binding;protein binding transcription factor activity;Ras GTPase binding;regulatory region DNA binding;regulatory region nucleic acid binding;Rho GTPase binding;RNA binding;RNA polymerase II regulatory region…	cell junction;cell part;cell-cell junction;cytoplasm;cytoplasmic part;intracellular membrane-bounded organelle;intracellular organelle;intracellular part;macromolecular complex;membrane-bounded organelle;nucleus;occluding junction;organelle;perinuclear region of cytoplasm;polysome;ribonucleoprotein complex;tight junction	Tight junction	6	3	3	21	13.2	13.2	40.089	0	46.789	224790000	13	3.00505	0	2.34121	1.76645	P16989	P16989	Human Swissprot	Y-box-binding protein 3	YBX3
25.702	25.7738	25.2472	NaN	NaN	NaN	E3 ubiquitin-protein ligase HERC2	HERC2	+	2.30735	3.72229		biological regulation;cellular macromolecule metabolic process;cellular metabolic process;cellular nitrogen compound metabolic process;cellular process;cellular protein metabolic process;cellular response to stimulus;cellular response to stress;DNA metabolic process;DNA repair;establishment of localization;establishment of localization in cell;establishment of protein localization;gamete generati…	acid-amino acid ligase activity;binding;catalytic activity;cation binding;enzyme binding;enzyme regulator activity;GTPase regulator activity;guanyl-nucleotide exchange factor activity;heme binding;ion binding;iron ion binding;ligase activity;ligase activity, forming carbon-nitrogen bonds;metal ion binding;nucleoside-triphosphatase regulator activity;protein binding;small conjugating protein bindi…	cell part;centriole;cytoplasm;cytoplasmic part;cytoskeletal part;intracellular membrane-bounded organelle;intracellular non-membrane-bounded organelle;intracellular organelle;intracellular organelle part;intracellular part;membrane;membrane-bounded organelle;microtubule organizing center part;mitochondrial inner membrane;mitochondrial membrane;mitochondrial part;non-membrane-bounded organelle;nuc…	Ubiquitin mediated proteolysis	23	23	23	8.3	8.3	8.3	527.22	0	169.17	174710000	36	3.72229	0	2.30735	1.90929	O95714;Q9BVR0	O95714	Human Swissprot	E3 ubiquitin-protein ligase HERC2	HERC2
25.0494	25.0809	24.9502	NaN	NaN	NaN	Protein MON2 homolog	MON2	+	2.28143	3.34772		actin cytoskeleton organization;actin filament-based process;biological regulation;cellular component organization;cellular component organization at cellular level;cellular component organization or biogenesis;cellular component organization or biogenesis at cellular level;cellular process;cytoskeleton organization;endosome transport;establishment of localization;establishment of localization in…	ARF guanyl-nucleotide exchange factor activity;enzyme regulator activity;GTPase regulator activity;guanyl-nucleotide exchange factor activity;nucleoside-triphosphatase regulator activity;small GTPase regulator activity	cell part;cytoplasmic part;extracellular membrane-bounded organelle;extracellular organelle;extracellular region part;extracellular vesicular exosome;Golgi apparatus part;intracellular organelle part;intracellular part;membrane-bounded organelle;membrane-bounded vesicle;organelle;organelle part;trans-Golgi network;vesicle		8	8	8	6.3	6.3	6.3	190.36	0	58.748	121840000	20	3.34772	0	2.28143	1.81406	Q7Z3U7	Q7Z3U7	Human Swissprot	Protein MON2 homolog	MON2
25.3792	25.7517	25.1734	NaN	NaN	NaN	E3 ubiquitin-protein ligase RING2	RNF2	+	2.26233	2.82007		anatomical structure morphogenesis;anterior/posterior axis specification;axis specification;biological regulation;biosynthetic process;cell cycle;cellular biosynthetic process;cellular component organization;cellular component organization at cellular level;cellular component organization or biogenesis;cellular component organization or biogenesis at cellular level;cellular macromolecule biosynth…	acid-amino acid ligase activity;binding;catalytic activity;cation binding;chromatin binding;ion binding;ligase activity;ligase activity, forming carbon-nitrogen bonds;metal ion binding;protein binding;protein domain specific binding;RING-like zinc finger domain binding;small conjugating protein ligase activity;transition metal ion binding;ubiquitin-protein ligase activity;zinc ion binding	cell part;chromatin;chromosomal part;euchromatin;heterochromatin;histone methyltransferase complex;intracellular membrane-bounded organelle;intracellular organelle;intracellular organelle part;intracellular part;macromolecular complex;membrane-bounded organelle;methyltransferase complex;MLL1 complex;nuclear body;nuclear chromatin;nuclear chromosome part;nuclear heterochromatin;nuclear part;nucleo…		5	5	3	21.4	21.4	12.5	37.655	0	53.363	161190000	18	2.82007	0	2.26233	1.67281	Q99496	Q99496	Human Swissprot	E3 ubiquitin-protein ligase RING2	RNF2
26.5123	26.8895	26.7252	24.5309	25.5326	NaN	Structural maintenance of chromosomes protein 3	SMC3	+	2.25004	1.88781		biological regulation;cell cycle;cell cycle phase;cell cycle process;cell division;cellular component organization;cellular component organization at cellular level;cellular component organization or biogenesis;cellular component organization or biogenesis at cellular level;cellular macromolecule metabolic process;cellular metabolic process;cellular nitrogen compound metabolic process;cellular pr…	adenyl nucleotide binding;adenyl ribonucleotide binding;ATP binding;binding;catalytic activity;chromatin binding;dynein binding;hydrolase activity;hydrolase activity, acting on acid anhydrides;hydrolase activity, acting on acid anhydrides, in phosphorus-containing anhydrides;microtubule motor activity;motor activity;nucleoside-triphosphatase activity;nucleotide binding;protein binding;protein dim…	basement membrane;cell part;chromatin;chromosomal part;chromosome;chromosome, centromeric region;cohesin complex;cohesin core heterodimer;cytoplasm;cytoplasmic part;cytoskeletal part;cytosol;extracellular matrix part;extracellular region part;intracellular membrane-bounded organelle;intracellular non-membrane-bounded organelle;intracellular organelle;intracellular organelle part;intracellular par…	Cell cycle;Cell cycle - yeast;Meiosis - yeast;Oocyte meiosis	22	22	22	23.3	23.3	23.3	141.54	0	187.28	423880000	49	1.88781	0.00188571	2.25004	1.3629	Q9UQE7	Q9UQE7	Human Swissprot	Structural maintenance of chromosomes protein 3	SMC3
25.087	25.1238	25.1243	23.2738	NaN	NaN	Trinucleotide repeat-containing gene 6A protein	TNRC6A	+	2.24086	3.12621		biological regulation;cell communication;cell surface receptor linked signaling pathway;cellular process;cellular response to chemical stimulus;cellular response to external stimulus;cellular response to extracellular stimulus;cellular response to fibroblast growth factor stimulus;cellular response to growth factor stimulus;cellular response to nutrient levels;cellular response to organic substan…	binding;nucleotide binding	cell part;cytoplasmic mRNA processing body;cytoplasmic part;cytosol;intracellular non-membrane-bounded organelle;intracellular organelle;intracellular organelle part;intracellular part;macromolecular complex;micro-ribonucleoprotein complex;non-membrane-bounded organelle;nuclear part;nucleoplasm;organelle;organelle part;ribonucleoprotein complex;RNA granule		9	9	9	7.4	7.4	7.4	210.29	0	84.846	134790000	27	3.12621	0	2.24086	1.73811	Q8NDV7	Q8NDV7	Human Swissprot	Trinucleotide repeat-containing gene 6A protein	TNRC6A
25.7777	25.914	25.5696	NaN	NaN	NaN	Zinc finger protein 81	ZNF81	+	2.21809	2.93743		biological regulation;biosynthetic process;cellular biosynthetic process;cellular macromolecule biosynthetic process;cellular macromolecule metabolic process;cellular metabolic process;cellular nitrogen compound metabolic process;cellular process;macromolecule biosynthetic process;macromolecule metabolic process;metabolic process;nitrogen compound metabolic process;nucleic acid metabolic process;…	binding;cation binding;DNA binding;ion binding;metal ion binding;nucleic acid binding;nucleic acid binding transcription factor activity;sequence-specific DNA binding transcription factor activity	cell part;intracellular membrane-bounded organelle;intracellular organelle;intracellular part;membrane-bounded organelle;nucleus;organelle		9	9	8	17.7	17.7	16.3	75.959	0	75.881	195080000	20	2.93743	0	2.21809	1.67868	P51508;Q9Y473;Q9H7X3;P10075;Q9NXT0;A6NM28;Q13360;Q96PQ6;Q6P3V2;Q52M93;P51814;Q5JVG2	P51508	Human Swissprot	Zinc finger protein 81	ZNF81
25.1526	25.6112	25.428	NaN	NaN	NaN	Zinc finger with UFM1-specific peptidase domain protein	ZUFSP	+	2.20579	2.91817			binding;cation binding;ion binding;metal ion binding			6	6	6	15.6	15.6	15.6	65.958	0	54.795	154460000	16	2.91817	0	2.20579	1.6668	Q96AP4	Q96AP4	Human Swissprot	Zinc finger with UFM1-specific peptidase domain protein	ZUFSP
25.5115	25.6315	25.7059	NaN	NaN	NaN	Proteasome activator complex subunit 3	PSME3	+	2.17399	4.62958		activation of immune response;activation of innate immune response;anaphase-promoting complex-dependent proteasomal ubiquitin-dependent protein catabolic process;antigen processing and presentation;antigen processing and presentation of exogenous antigen;antigen processing and presentation of exogenous peptide antigen;antigen processing and presentation of exogenous peptide antigen via MHC class …	binding;endopeptidase activator activity;endopeptidase regulator activity;enzyme activator activity;enzyme regulator activity;identical protein binding;p53 binding;peptidase activator activity;peptidase regulator activity;protein binding	cell part;cytoplasm;cytoplasmic part;cytosol;intracellular membrane-bounded organelle;intracellular organelle;intracellular organelle part;intracellular part;macromolecular complex;membrane;membrane-bounded organelle;nuclear part;nucleoplasm;nucleus;organelle;organelle part;proteasome activator complex;proteasome complex;protein complex	Antigen processing and presentation;Hepatitis C;Proteasome	8	8	8	48.8	48.8	48.8	29.506	0	84.276	190010000	25	4.62958	0	2.17399	1.94888	P61289	P61289	Human Swissprot	Proteasome activator complex subunit 3	PSME3
27.164	26.7648	26.7058	26.0469	25.0896	NaN	Leucine--tRNA ligase, cytoplasmic	LARS	+	2.1714	1.41574		amine metabolic process;amino acid activation;carboxylic acid metabolic process;cellular amine metabolic process;cellular amino acid metabolic process;cellular ketone metabolic process;cellular macromolecule metabolic process;cellular metabolic process;cellular nitrogen compound metabolic process;cellular process;gene expression;leucyl-tRNA aminoacylation;macromolecule metabolic process;metabolic…	adenyl nucleotide binding;adenyl ribonucleotide binding;aminoacyl-tRNA editing activity;aminoacyl-tRNA ligase activity;ATP binding;binding;carboxylic ester hydrolase activity;catalytic activity;hydrolase activity;hydrolase activity, acting on ester bonds;leucine-tRNA ligase activity;ligase activity;ligase activity, forming aminoacyl-tRNA and related compounds;ligase activity, forming carbon-oxyge…	cell part;cytoplasm;cytoplasmic part;cytosol;intracellular membrane-bounded organelle;intracellular organelle;intracellular part;membrane-bounded organelle;nucleus;organelle	Aminoacyl-tRNA biosynthesis;Valine, leucine and isoleucine biosynthesis	21	21	21	26.2	26.2	26.2	134.46	0	171.59	512190000	51	1.41574	0.00355556	2.1714	1.13327	Q9P2J5	Q9P2J5	Human Swissprot	Leucine--tRNA ligase, cytoplasmic	LARS
25.0859	25.2253	25.0729	NaN	NaN	NaN	NF-X1-type zinc finger protein NFXL1	NFXL1	+	2.15693	4.64092		biological regulation;biosynthetic process;cellular biosynthetic process;cellular macromolecule biosynthetic process;cellular macromolecule metabolic process;cellular metabolic process;cellular nitrogen compound metabolic process;cellular process;macromolecule biosynthetic process;macromolecule metabolic process;metabolic process;negative regulation of biological process;negative regulation of bi…	binding;cation binding;DNA binding;ion binding;metal ion binding;nucleic acid binding;nucleic acid binding transcription factor activity;regulatory region DNA binding;regulatory region nucleic acid binding;RNA polymerase II core promoter proximal region sequence-specific DNA binding transcription factor activity;RNA polymerase II core promoter proximal region sequence-specific DNA binding transcr…	cell part;integral to membrane;intracellular membrane-bounded organelle;intracellular organelle;intracellular part;intrinsic to membrane;membrane;membrane part;membrane-bounded organelle;nucleus;organelle		8	8	8	16.2	16.2	16.2	101.34	0	62.421	130440000	16	4.64092	0	2.15693	1.93647	Q6ZNB6	Q6ZNB6	Human Swissprot	NF-X1-type zinc finger protein NFXL1	NFXL1
26.9233	26.7406	26.966	26.3224	24.6647	NaN	14-3-3 protein epsilon	YWHAE	+	2.11605	1.43439		anatomical structure development;apoptosis;biological regulation;biosynthetic process;cell cycle;cell cycle process;cell death;cell migration;cell motility;cell surface receptor linked signaling pathway;cellular biosynthetic process;cellular chemical homeostasis;cellular component movement;cellular component organization;cellular component organization at cellular level;cellular component organiz…	amine binding;amino acid binding;antigen binding;binding;carboxylic acid binding;channel regulator activity;enzyme binding;histone deacetylase binding;ion channel binding;MHC class II protein complex binding;MHC protein complex binding;phosphoprotein binding;phosphoserine binding;potassium channel regulator activity;protein binding;protein dimerization activity;protein heterodimerization activity…	adherens junction;anchoring junction;axon;cell junction;cell part;cell projection;cell-substrate adherens junction;cell-substrate junction;cytoplasmic membrane-bounded vesicle;cytoplasmic part;cytoplasmic vesicle;cytoplasmic vesicle membrane;cytoplasmic vesicle part;cytoskeletal part;cytosol;extracellular membrane-bounded organelle;extracellular organelle;extracellular region part;extracellular v…	Cell cycle;Neurotrophin signaling pathway;Oocyte meiosis	13	13	10	61.2	61.2	51.4	29.174	0	109.89	505220000	47	1.43439	0.00348515	2.11605	1.12673	P62258	P62258	Human Swissprot	14-3-3 protein epsilon	YWHAE
25.5218	25.5796	25.7226	NaN	NaN	NaN	Signal recognition particle 54 kDa protein	SRP54	+	2.11324	3.1127		biosynthetic process;cellular biosynthetic process;cellular component assembly;cellular component assembly at cellular level;cellular component organization;cellular component organization at cellular level;cellular component organization or biogenesis;cellular component organization or biogenesis at cellular level;cellular macromolecular complex assembly;cellular macromolecular complex subunit o…	7S RNA binding;binding;catalytic activity;drug binding;endoplasmic reticulum signal peptide binding;GDP binding;GTP binding;GTPase activity;guanyl nucleotide binding;guanyl ribonucleotide binding;hydrolase activity;hydrolase activity, acting on acid anhydrides;hydrolase activity, acting on acid anhydrides, in phosphorus-containing anhydrides;nucleic acid binding;nucleoside-triphosphatase activity…	cell part;cytoplasm;cytoplasmic part;cytosol;intracellular membrane-bounded organelle;intracellular non-membrane-bounded organelle;intracellular organelle;intracellular organelle part;intracellular part;macromolecular complex;membrane-bounded organelle;non-membrane-bounded organelle;nuclear body;nuclear part;nuclear speck;nucleolus;nucleoplasm part;nucleus;organelle;organelle part;ribonucleoprote…	Bacterial secretion system;Protein export	7	7	7	16.5	16.5	16.5	55.704	0	53.328	181820000	14	3.1127	0	2.11324	1.65741	P61011	P61011	Human Swissprot	Signal recognition particle 54 kDa protein	SRP54
28.5974	29.023	28.3142	26.2788	26.0642	27.2976	Histone deacetylase 2	HDAC2	+	2.09799	2.37971		anatomical structure development;anatomical structure formation involved in morphogenesis;anatomical structure morphogenesis;ATP-dependent chromatin remodeling;biological regulation;biosynthetic process;blood coagulation;cardiac cell development;cardiac muscle cell development;cell development;cell differentiation;cell projection organization;cell surface receptor linked signaling pathway;cellula…	binding;catalytic activity;chromatin binding;chromatin DNA binding;core promoter binding;deacetylase activity;DNA binding;enzyme binding;histone deacetylase activity;histone deacetylase activity (H3-K14 specific);histone deacetylase activity (H3-K9 specific);hydrolase activity;hydrolase activity, acting on carbon-nitrogen (but not peptide) bonds;hydrolase activity, acting on carbon-nitrogen (but …	cell part;chromatin;chromatin remodeling complex;chromosomal part;cytoplasm;ESC/E(Z) complex;heterochromatin;histone deacetylase complex;histone methyltransferase complex;intracellular membrane-bounded organelle;intracellular organelle;intracellular organelle part;intracellular part;macromolecular complex;membrane-bounded organelle;methyltransferase complex;nuclear chromatin;nuclear chromosome pa…	Cell cycle;Chronic myeloid leukemia;Huntington's disease;Notch signaling pathway;Pathways in cancer	15	15	9	42.4	42.4	26.8	55.364	0	237.94	1747700000	90	2.37971	0.00223729	2.09799	1.46443	Q92769	Q92769	Human Swissprot	Histone deacetylase 2	HDAC2
26.9408	26.7248	27.102	25.8909	25.9595	NaN	Methionine--tRNA ligase, cytoplasmic	MARS	+	2.05108	1.2042		amine metabolic process;amino acid activation;carboxylic acid metabolic process;cellular amine metabolic process;cellular amino acid metabolic process;cellular ketone metabolic process;cellular macromolecule metabolic process;cellular metabolic process;cellular nitrogen compound metabolic process;cellular process;gene expression;macromolecule metabolic process;metabolic process;methionyl-tRNA ami…	adenyl nucleotide binding;adenyl ribonucleotide binding;aminoacyl-tRNA ligase activity;ATP binding;binding;catalytic activity;ligase activity;ligase activity, forming aminoacyl-tRNA and related compounds;ligase activity, forming carbon-oxygen bonds;methionine-tRNA ligase activity;nucleic acid binding;nucleotide binding;purine nucleotide binding;purine ribonucleoside triphosphate binding;purine ri…	cell part;cytoplasm;cytoplasmic part;cytosol;extracellular membrane-bounded organelle;extracellular organelle;extracellular region part;extracellular vesicular exosome;intracellular membrane-bounded organelle;intracellular organelle;intracellular part;membrane;membrane-bounded organelle;membrane-bounded vesicle;mitochondrion;organelle;vesicle	Aminoacyl-tRNA biosynthesis;Selenocompound metabolism	20	20	20	29.6	29.6	29.6	101.11	0	202.16	528770000	59	1.2042	0.00833846	2.05108	0.995888	P56192	P56192	Human Swissprot	Methionine--tRNA ligase, cytoplasmic	MARS
25.2152	25.3396	25.0741	NaN	NaN	NaN	Elongator complex protein 1	IKBKAP	+	2.046	2.85506		biological regulation;biosynthetic process;cellular biosynthetic process;cellular component assembly;cellular component organization;cellular component organization at cellular level;cellular component organization or biogenesis;cellular component organization or biogenesis at cellular level;cellular macromolecule metabolic process;cellular metabolic process;cellular nitrogen compound metabolic p…	enzyme regulator activity;kinase regulator activity;molecular transducer activity;phosphorylase kinase regulator activity;protein kinase regulator activity;signal transducer activity	cell part;cytoplasm;Elongator holoenzyme complex;histone acetyltransferase complex;intracellular non-membrane-bounded organelle;intracellular organelle;intracellular organelle part;intracellular part;macromolecular complex;non-membrane-bounded organelle;nuclear part;nucleolus;nucleoplasm part;organelle;organelle part;protein complex;transcription elongation factor complex		9	9	9	11	11	11	150.25	0	74.079	143180000	20	2.85506	0	2.046	1.55961	O95163	O95163	Human Swissprot	Elongator complex protein 1	IKBKAP
26.5982	26.7345	26.462	NaN	24.932	25.391	mRNA export factor	RAE1	+	2.04333	1.81054		biological regulation;biosynthetic process;carbohydrate metabolic process;carbohydrate transport;cell cycle;cell cycle process;cell surface receptor linked signaling pathway;cellular biosynthetic process;cellular component disassembly;cellular component disassembly at cellular level;cellular component organization;cellular component organization at cellular level;cellular component organization o…	binding;cytoskeletal protein binding;microtubule binding;nucleic acid binding;protein binding;RNA binding;tubulin binding	cell part;cytoplasm;cytoskeleton;envelope;intracellular membrane-bounded organelle;intracellular non-membrane-bounded organelle;intracellular organelle;intracellular organelle part;intracellular part;macromolecular complex;membrane;membrane part;membrane-bounded organelle;non-membrane-bounded organelle;nuclear envelope;nuclear membrane;nuclear outer membrane;nuclear part;nuclear pore;nucleolus;nu…	RNA transport	8	8	8	27.2	27.2	27.2	40.968	0	157.9	454660000	34	1.81054	0.00162963	2.04333	1.25678	P78406	P78406	Human Swissprot	mRNA export factor	RAE1
25.3824	25.5965	25.5662	NaN	NaN	25.2641	RNA-binding protein NOB1	NOB1	+	2.01857	1.35659		multicellular organismal process;neurological system process;sensory perception;sensory perception of light stimulus;system process;visual perception	binding;cation binding;ion binding;metal ion binding	cell part;intracellular membrane-bounded organelle;intracellular organelle;intracellular part;membrane-bounded organelle;nucleus;organelle	Ribosome biogenesis in eukaryotes	9	9	9	31.6	31.6	31.6	46.674	0	72.81	190600000	26	1.35659	0.00487719	2.01857	1.06321	Q9ULX3	Q9ULX3	Human Swissprot	RNA-binding protein NOB1	NOB1
25.2138	25.3573	25.0291	NaN	NaN	NaN	Dedicator of cytokinesis protein 7	DOCK7	+	2.00659	2.6801		anatomical structure morphogenesis;axonogenesis;biological regulation;cell differentiation;cell part morphogenesis;cell projection morphogenesis;cell projection organization;cellular component morphogenesis;cellular component organization;cellular component organization at cellular level;cellular component organization or biogenesis;cellular component organization or biogenesis at cellular level;…	binding;enzyme binding;enzyme regulator activity;GTPase binding;GTPase regulator activity;guanyl-nucleotide exchange factor activity;nucleoside-triphosphatase regulator activity;protein binding;Rac GTPase binding;Ras GTPase binding;Rho GTPase binding;small GTPase binding	adherens junction;anchoring junction;axon;basal part of cell;cell junction;cell part;cell projection;cell projection part;cell-substrate adherens junction;cell-substrate junction;focal adhesion;growth cone;neuron projection;site of polarized growth		14	14	14	11.9	11.9	11.9	242.56	0	99.049	153330000	29	2.6801	0.00130909	2.00659	1.49612	Q96N67;Q96HP0	Q96N67	Human Swissprot	Dedicator of cytokinesis protein 7	DOCK7
25.8558	25.6291	25.4544	NaN	NaN	NaN	Serrate RNA effector molecule homolog	SRRT	+	1.99323	1.79904		biological regulation;biosynthetic process;cell proliferation;cellular biosynthetic process;cellular macromolecule biosynthetic process;cellular macromolecule metabolic process;cellular metabolic process;cellular nitrogen compound metabolic process;cellular process;developmental process;macromolecule biosynthetic process;macromolecule metabolic process;metabolic process;ncRNA metabolic process;nc…	binding;DNA binding;nucleic acid binding	cell part;cytoplasm;intracellular membrane-bounded organelle;intracellular organelle;intracellular organelle part;intracellular part;membrane-bounded organelle;nuclear part;nucleoplasm;nucleus;organelle;organelle part		7	7	7	10.4	10.4	10.4	100.67	0	59.133	191840000	18	1.79904	0.00155294	1.99323	1.2336	Q9BXP5	Q9BXP5	Human Swissprot	Serrate RNA effector molecule homolog	SRRT
28.714	28.8245	28.9997	27.3629	27.2042	26.0038	Fatty acid synthase;[Acyl-carrier-protein] S-acetyltransferase;[Acyl-carrier-protein] S-malonyltransferase;3-oxoacyl-[acyl-carrier-protein] synthase;3-oxoacyl-[acyl-carrier-protein] reductase;3-hydroxyacyl-[acyl-carrier-protein] dehydratase;Enoyl-[acyl-carrier-protein] reductase;Oleoyl-[acyl-carrier-protein] hydrolase	FASN	+	1.98916	2.28383		acetyl-CoA metabolic process;acyl-CoA biosynthetic process;acyl-CoA metabolic process;acylglycerol biosynthetic process;acylglycerol metabolic process;amine metabolic process;biological regulation;biosynthetic process;carboxylic acid biosynthetic process;carboxylic acid metabolic process;cell differentiation;cellular amine metabolic process;cellular amino acid metabolic process;cellular biosynthe…	[acyl-carrier-protein] S-acetyltransferase activity;[acyl-carrier-protein] S-malonyltransferase activity;3-hydroxyacyl-[acyl-carrier-protein] dehydratase activity;3-hydroxyoctanoyl-[acyl-carrier-protein] dehydratase activity;3-hydroxypalmitoyl-[acyl-carrier-protein] dehydratase activity;3-oxoacyl-[acyl-carrier-protein] reductase (NADPH) activity;3-oxoacyl-[acyl-carrier-protein] synthase activity;…	cell part;cytoplasm;cytoplasmic membrane-bounded vesicle;cytoplasmic part;cytoplasmic vesicle;cytosol;extracellular membrane-bounded organelle;extracellular organelle;extracellular region part;extracellular vesicular exosome;glycogen granule;Golgi apparatus;intracellular membrane-bounded organelle;intracellular organelle;intracellular part;melanosome;membrane;membrane-bounded organelle;membrane-b…	Fatty acid biosynthesis;Insulin signaling pathway	50	50	50	32.5	32.5	32.5	273.42	0	323.31	1918000000	141	2.28383	0.002	1.98916	1.38423	P49327	P49327	Human Swissprot	Fatty acid synthase;[Acyl-carrier-protein] S-acetyltransferase;[Acyl-carrier-protein] S-malonyltransferase;3-oxoacyl-[acyl-carrier-protein] synthase;3-oxoacyl-[acyl-carrier-protein] reductase;3-hydroxyacyl-[acyl-carrier-protein] dehydratase;Enoyl-[acyl-carrier-protein] reductase;Oleoyl-[acyl-carrier-protein] hydrolase	FASN
26.2585	26.607	25.6798	25.0369	NaN	NaN	Helicase-like transcription factor	HLTF	+	1.98687	1.95095		biological regulation;biosynthetic process;cellular biosynthetic process;cellular component organization;cellular component organization at cellular level;cellular component organization or biogenesis;cellular component organization or biogenesis at cellular level;cellular macromolecule biosynthetic process;cellular macromolecule metabolic process;cellular metabolic process;cellular nitrogen comp…	adenyl nucleotide binding;adenyl ribonucleotide binding;ATP binding;ATPase activity;binding;catalytic activity;cation binding;DNA binding;helicase activity;hydrolase activity;hydrolase activity, acting on acid anhydrides;hydrolase activity, acting on acid anhydrides, in phosphorus-containing anhydrides;ion binding;ligase activity;metal ion binding;nucleic acid binding;nucleoside-triphosphatase ac…	cell part;cytoplasm;intracellular membrane-bounded organelle;intracellular non-membrane-bounded organelle;intracellular organelle;intracellular organelle part;intracellular part;membrane;membrane-bounded organelle;non-membrane-bounded organelle;nuclear part;nucleolus;nucleoplasm;nucleus;organelle;organelle part		14	14	14	23	23	23	113.93	0	161.98	294740000	28	1.95095	0.00169231	1.98687	1.28258	Q14527	Q14527	Human Swissprot	Helicase-like transcription factor	HLTF
25.1356	25.5594	25.4012	NaN	NaN	NaN	Hsp70-binding protein 1	HSPBP1	+	1.98674	2.73228		biological regulation;cellular macromolecule metabolic process;cellular metabolic process;cellular process;cellular protein metabolic process;macromolecule metabolic process;metabolic process;negative regulation of catalytic activity;negative regulation of molecular function;positive regulation of biological process;positive regulation of catabolic process;positive regulation of cellular cataboli…	enzyme inhibitor activity;enzyme regulator activity		Protein processing in endoplasmic reticulum	7	7	7	27.9	27.9	27.9	39.474	0	71.263	155100000	21	2.73228	0.00133333	1.98674	1.49726	Q9NZL4	Q9NZL4	Human Swissprot	Hsp70-binding protein 1	HSPBP1
25.1173	26.3865	26.3073	NaN	23.8341	24.3867	ATP-citrate synthase	ACLY	+	1.98603	2.17853		acyl-CoA biosynthetic process;acyl-CoA metabolic process;acylglycerol biosynthetic process;acylglycerol metabolic process;biological regulation;biosynthetic process;carbohydrate metabolic process;carboxylic acid metabolic process;cellular biosynthetic process;cellular carbohydrate metabolic process;cellular ketone metabolic process;cellular lipid metabolic process;cellular metabolic process;cellu…	acid-thiol ligase activity;adenyl nucleotide binding;adenyl ribonucleotide binding;ATP binding;ATP citrate synthase activity;binding;catalytic activity;cation binding;CoA-ligase activity;cofactor binding;ion binding;ligase activity;ligase activity, forming carbon-sulfur bonds;metal ion binding;nucleotide binding;purine nucleotide binding;purine ribonucleoside triphosphate binding;purine ribonucle…	cell part;citrate lyase complex;cytoplasm;cytoplasmic part;cytosol;extracellular membrane-bounded organelle;extracellular organelle;extracellular region part;extracellular vesicular exosome;intracellular membrane-bounded organelle;intracellular organelle;intracellular organelle part;intracellular part;macromolecular complex;membrane;membrane-bounded organelle;membrane-bounded vesicle;mitochondrio…	Carbon fixation pathways in prokaryotes;Citrate cycle (TCA cycle)	14	14	14	20	20	20	120.84	0	110.15	268180000	33	2.17853	0.00180822	1.98603	1.35256	P53396	P53396	Human Swissprot	ATP-citrate synthase	ACLY
25.5856	25.9267	25.4172	23.5869	23.9273	NaN	Phenylalanine--tRNA ligase alpha subunit	FARSA	+	1.98216	3.50817		amine metabolic process;amino acid activation;carboxylic acid metabolic process;cellular amine metabolic process;cellular amino acid metabolic process;cellular ketone metabolic process;cellular macromolecule metabolic process;cellular metabolic process;cellular nitrogen compound metabolic process;cellular process;gene expression;macromolecule metabolic process;metabolic process;ncRNA metabolic pr…	adenyl nucleotide binding;adenyl ribonucleotide binding;aminoacyl-tRNA ligase activity;ATP binding;binding;catalytic activity;ligase activity;ligase activity, forming aminoacyl-tRNA and related compounds;ligase activity, forming carbon-oxygen bonds;nucleic acid binding;nucleotide binding;phenylalanine-tRNA ligase activity;purine nucleotide binding;purine ribonucleoside triphosphate binding;purine…	cell part;cytoplasm;cytoplasmic part;cytosol;intracellular part;macromolecular complex;membrane;phenylalanine-tRNA ligase complex;protein complex	Aminoacyl-tRNA biosynthesis	6	6	6	24.2	24.2	24.2	57.563	0	127.09	212280000	27	3.50817	0	1.98216	1.64717	Q9Y285	Q9Y285	Human Swissprot	Phenylalanine--tRNA ligase alpha subunit	FARSA
25.7016	26.4418	26.7371	NaN	26.0157	NaN	ATP synthase subunit delta, mitochondrial	ATP5D	+	1.95432	1.29019		ATP biosynthetic process;ATP metabolic process;ATP synthesis coupled proton transport;biosynthetic process;cation transport;cellular biosynthetic process;cellular metabolic process;cellular nitrogen compound biosynthetic process;cellular nitrogen compound metabolic process;cellular process;electron transport chain;energy coupled proton transport, down electrochemical gradient;establishment of loc…	active transmembrane transporter activity;ATPase activity;ATPase activity, coupled;ATPase activity, coupled to movement of substances;ATPase activity, coupled to transmembrane movement of ions;ATPase activity, coupled to transmembrane movement of substances;catalytic activity;cation transmembrane transporter activity;cation-transporting ATPase activity;hydrogen ion transmembrane transporter activ…	cell part;cytoplasmic part;intracellular membrane-bounded organelle;intracellular organelle;intracellular organelle lumen;intracellular organelle part;intracellular part;macromolecular complex;membrane;membrane part;membrane-bounded organelle;membrane-enclosed lumen;mitochondrial inner membrane;mitochondrial matrix;mitochondrial membrane;mitochondrial membrane part;mitochondrial part;mitochondria…	Alzheimer's disease;Huntington's disease;Oxidative phosphorylation;Parkinson's disease	2	2	2	32.1	32.1	32.1	17.49	0	87.771	361880000	14	1.29019	0.0063622	1.95432	1.01452	P30049	P30049	Human Swissprot	ATP synthase subunit delta, mitochondrial	ATP5D
25.0103	25.483	24.382	NaN	NaN	NaN	Cell division cycle and apoptosis regulator protein 1	CCAR1	+	1.95302	2.65269		apoptosis;biological regulation;biosynthetic process;cell cycle;cell death;cellular biosynthetic process;cellular macromolecule biosynthetic process;cellular macromolecule metabolic process;cellular metabolic process;cellular nitrogen compound metabolic process;cellular process;death;gene expression;macromolecule biosynthetic process;macromolecule metabolic process;metabolic process;mRNA metaboli…	ligand-dependent nuclear receptor transcription coactivator activity;protein binding transcription factor activity;transcription coactivator activity;transcription cofactor activity;transcription factor binding transcription factor activity	cell part;cytoplasmic part;intracellular organelle part;intracellular part;nuclear part;nucleoplasm;organelle part;perinuclear region of cytoplasm		7	7	7	7.8	7.8	7.8	132.82	0	53.022	126060000	18	2.65269	0.0022	1.95302	1.45979	Q8IX12	Q8IX12	Human Swissprot	Cell division cycle and apoptosis regulator protein 1	CCAR1
25.074	24.7049	25.1277	NaN	NaN	NaN	Replication factor C subunit 5	RFC5	+	1.93694	2.86831		anatomical structure homeostasis;base-excision repair;biological regulation;biosynthetic process;cell cycle;cellular biosynthetic process;cellular component organization;cellular component organization at cellular level;cellular component organization or biogenesis;cellular component organization or biogenesis at cellular level;cellular macromolecule biosynthetic process;cellular macromolecule me…	adenyl nucleotide binding;adenyl ribonucleotide binding;ATP binding;binding;DNA binding;enzyme binding;nucleic acid binding;nucleotide binding;protein binding;purine nucleotide binding;purine ribonucleoside triphosphate binding;purine ribonucleotide binding;ribonucleotide binding	cell part;chromosomal part;DNA replication factor C complex;intracellular membrane-bounded organelle;intracellular organelle;intracellular organelle part;intracellular part;macromolecular complex;membrane-bounded organelle;nuclear part;nucleoplasm;nucleus;organelle;organelle part;protein complex	DNA replication;Mismatch repair;Nucleotide excision repair	5	5	5	19.7	19.7	19.7	38.496	0	59.983	116610000	17	2.86831	0.00135849	1.93694	1.49821	P40937	P40937	Human Swissprot	Replication factor C subunit 5	RFC5
25.6597	25.7248	25.8537	NaN	25.1927	NaN	26S proteasome non-ATPase regulatory subunit 12	PSMD12	+	1.92986	1.60945		activation of immune response;activation of innate immune response;anaphase-promoting complex-dependent proteasomal ubiquitin-dependent protein catabolic process;antigen processing and presentation;antigen processing and presentation of exogenous antigen;antigen processing and presentation of exogenous peptide antigen;antigen processing and presentation of exogenous peptide antigen via MHC class …		cell part;cytoplasmic part;cytosol;extracellular membrane-bounded organelle;extracellular organelle;extracellular region part;extracellular vesicular exosome;intracellular organelle part;intracellular part;macromolecular complex;membrane;membrane-bounded organelle;membrane-bounded vesicle;nuclear part;nucleoplasm;organelle;organelle part;proteasome accessory complex;proteasome complex;proteasome …	Proteasome	8	8	8	22.1	22.1	22.1	52.904	0	108.16	221550000	18	1.60945	0.00359184	1.92986	1.14129	O00232	O00232	Human Swissprot	26S proteasome non-ATPase regulatory subunit 12	PSMD12
25.2664	25.59	25.1525	NaN	NaN	NaN	26S proteasome non-ATPase regulatory subunit 14	PSMD14	+	1.92405	1.89063		activation of immune response;activation of innate immune response;anaphase-promoting complex-dependent proteasomal ubiquitin-dependent protein catabolic process;antigen processing and presentation;antigen processing and presentation of exogenous antigen;antigen processing and presentation of exogenous peptide antigen;antigen processing and presentation of exogenous peptide antigen via MHC class …	binding;catalytic activity;cation binding;endopeptidase activator activity;endopeptidase regulator activity;enzyme activator activity;enzyme regulator activity;hydrolase activity;ion binding;metal ion binding;metallopeptidase activity;peptidase activator activity;peptidase activity;peptidase activity, acting on L-amino acid peptides;peptidase regulator activity;proteasome binding;protein binding;…	cell part;cytoplasmic part;cytosol;extracellular membrane-bounded organelle;extracellular organelle;extracellular region part;extracellular vesicular exosome;intracellular membrane-bounded organelle;intracellular organelle;intracellular organelle part;intracellular part;macromolecular complex;membrane-bounded organelle;membrane-bounded vesicle;nuclear part;nucleoplasm;nucleus;organelle;organelle …	Proteasome	7	7	7	46.8	46.8	46.8	34.577	0	70.267	158740000	19	1.89063	0.00157143	1.92405	1.23696	O00487	O00487	Human Swissprot	26S proteasome non-ATPase regulatory subunit 14	PSMD14
25.3211	25.1288	24.9122	24.8523	NaN	NaN	Exocyst complex component 7	EXOC7	+	1.9191	1.06363		cellular component organization;cellular component organization at cellular level;cellular component organization or biogenesis;cellular component organization or biogenesis at cellular level;cellular macromolecule metabolic process;cellular metabolic process;cellular process;cellular protein metabolic process;establishment of localization;establishment of localization in cell;establishment of pr…		cell cortex part;cell part;cell projection part;centriolar satellite;cytoplasmic part;cytoskeletal part;cytosol;exocyst;growth cone membrane;intracellular organelle part;intracellular part;macromolecular complex;membrane;membrane part;microtubule organizing center;microtubule organizing center part;organelle part;plasma membrane;plasma membrane part;protein complex	Insulin signaling pathway	10	10	10	20.1	20.1	20.1	83.381	0	81.072	165090000	25	1.06363	0.014	1.9191	0.88939	Q9UPT5	Q9UPT5	Human Swissprot	Exocyst complex component 7	EXOC7
24.97	23.9345	24.6796	NaN	NaN	NaN	Unconventional myosin-VI	MYO6	+	1.91173	1.87836		actin filament-based movement;actin filament-based process;anatomical structure development;anatomical structure morphogenesis;auditory receptor cell differentiation;behavior;biological regulation;cell communication;cell differentiation;cell projection organization;cell-cell signaling;cellular component assembly;cellular component assembly at cellular level;cellular component movement;cellular co…	actin binding;actin filament binding;adenyl nucleotide binding;adenyl ribonucleotide binding;ADP binding;ATP binding;binding;calmodulin binding;catalytic activity;cytoskeletal protein binding;hydrolase activity;hydrolase activity, acting on acid anhydrides;hydrolase activity, acting on acid anhydrides, in phosphorus-containing anhydrides;microfilament motor activity;minus-end directed microfilame…	apical part of cell;axon;cell body;cell cortex;cell part;cell projection;cell projection membrane;cell projection part;clathrin coated vesicle membrane;coated pit;coated vesicle membrane;cytoplasm;cytoplasmic membrane-bounded vesicle;cytoplasmic part;cytoplasmic vesicle;cytoplasmic vesicle membrane;cytoplasmic vesicle part;cytoskeletal part;cytosol;DNA-directed RNA polymerase II, holoenzyme;endoc…		10	10	10	12.3	12.3	12.3	149.69	0	85.753	85770000	14	1.87836	0.00151724	1.91173	1.22792	Q9UM54	Q9UM54	Human Swissprot	Unconventional myosin-VI	MYO6
26.3805	26.7739	26.0469	25.7776	NaN	24.8196	Centrosomal protein of 170 kDa	CEP170	+	1.90087	1.32532				cell part;centriole;centrosome;cytoplasm;cytoplasmic part;cytoskeletal part;intracellular non-membrane-bounded organelle;intracellular organelle;intracellular organelle part;intracellular part;macromolecular complex;membrane;microtubule;microtubule organizing center;microtubule organizing center part;non-membrane-bounded organelle;nuclear membrane;nuclear part;organelle;organelle membrane;organel…		16	16	16	15	15	15	175.29	0	140.53	363790000	45	1.32532	0.00596825	1.90087	1.01582	Q5SW79;Q96L14	Q5SW79	Human Swissprot	Centrosomal protein of 170 kDa	CEP170
27.2011	27.7	27.0707	25.6877	25.5906	25.0835	T-complex protein 1 subunit zeta	CCT6A	+	1.86998	2.95455		binding of sperm to zona pellucida;cell recognition;cell-cell recognition;cellular macromolecule metabolic process;cellular metabolic process;cellular process;cellular process involved in reproduction;cellular protein metabolic process;'de novo' posttranslational protein folding;'de novo' protein folding;macromolecule metabolic process;metabolic process;primary metabolic process;protein folding;p…	adenyl nucleotide binding;adenyl ribonucleotide binding;ATP binding;binding;nucleotide binding;protein binding;purine nucleotide binding;purine ribonucleoside triphosphate binding;purine ribonucleotide binding;ribonucleotide binding;unfolded protein binding	acrosomal vesicle;cell body;cell part;chaperonin-containing T-complex;cytoplasm;cytoplasmic membrane-bounded vesicle;cytoplasmic part;cytoplasmic vesicle;cytoskeletal part;cytosol;cytosolic part;extracellular membrane-bounded organelle;extracellular organelle;extracellular region part;extracellular vesicular exosome;intracellular membrane-bounded organelle;intracellular organelle;intracellular or…		14	14	14	34.8	34.8	34.8	58.024	0	209.1	690560000	63	2.95455	0.00231579	1.86998	1.47467	P40227;Q92526	P40227	Human Swissprot	T-complex protein 1 subunit zeta	CCT6A
25.0114	24.5841	24.3608	NaN	NaN	NaN	Superkiller viralicidic activity 2-like 2	SKIV2L2	+	1.86464	1.99405		cellular macromolecule metabolic process;cellular metabolic process;cellular nitrogen compound metabolic process;cellular process;macromolecule metabolic process;maturation of 5.8S rRNA;metabolic process;mRNA metabolic process;mRNA processing;ncRNA metabolic process;ncRNA processing;nitrogen compound metabolic process;nuclear mRNA splicing, via spliceosome;nucleic acid metabolic process;nucleobas…	adenyl nucleotide binding;adenyl ribonucleotide binding;ATP binding;binding;catalytic activity;helicase activity;hydrolase activity;hydrolase activity, acting on acid anhydrides;hydrolase activity, acting on acid anhydrides, in phosphorus-containing anhydrides;nucleoside-triphosphatase activity;nucleotide binding;purine nucleotide binding;purine ribonucleoside triphosphate binding;purine ribonucl…	catalytic step 2 spliceosome;cell part;intracellular membrane-bounded organelle;intracellular non-membrane-bounded organelle;intracellular organelle;intracellular organelle part;intracellular part;macromolecular complex;membrane-bounded organelle;non-membrane-bounded organelle;nuclear part;nucleolus;nucleoplasm;nucleus;organelle;organelle part;ribonucleoprotein complex;spliceosomal complex	RNA degradation	7	7	7	12	12	12	117.8	0	54.094	97376000	12	1.99405	0.00159036	1.86464	1.2433	P42285	P42285	Human Swissprot	Superkiller viralicidic activity 2-like 2	SKIV2L2
24.8866	25.4693	25.033	NaN	NaN	NaN	COP9 signalosome complex subunit 8	COPS8	+	1.85568	1.92283		activation of NF-kappaB-inducing kinase activity;activation of protein kinase activity;biological regulation;cellular macromolecule metabolic process;cellular metabolic process;cellular process;cellular protein metabolic process;cullin deneddylation;macromolecule metabolic process;macromolecule modification;metabolic process;negative regulation of biological process;negative regulation of cell pr…		cell part;cytoplasm;cytoplasmic part;extracellular membrane-bounded organelle;extracellular organelle;extracellular region part;extracellular vesicular exosome;intracellular membrane-bounded organelle;intracellular organelle;intracellular organelle part;intracellular part;macromolecular complex;membrane-bounded organelle;membrane-bounded vesicle;nuclear part;nucleoplasm;nucleus;organelle;organell…		5	5	5	38.8	38.8	38.8	23.225	0	53.943	133930000	11	1.92283	0.0015	1.85568	1.21815	Q99627	Q99627	Human Swissprot	COP9 signalosome complex subunit 8	COPS8
27.2895	27.8936	27.5586	25.4627	25.9743	25.7448	Histone-binding protein RBBP7	RBBP7	+	1.85329	3.19859		ATP-dependent chromatin remodeling;biological regulation;biosynthetic process;cell proliferation;cellular biosynthetic process;cellular component assembly;cellular component assembly at cellular level;cellular component organization;cellular component organization at cellular level;cellular component organization or biogenesis;cellular component organization or biogenesis at cellular level;cellul…	binding;nucleic acid binding;RNA binding	cell part;chromatin remodeling complex;ESC/E(Z) complex;histone deacetylase complex;histone methyltransferase complex;intracellular membrane-bounded organelle;intracellular organelle;intracellular organelle part;intracellular part;macromolecular complex;membrane-bounded organelle;methyltransferase complex;nuclear part;nucleoplasm;nucleoplasm part;nucleus;NuRD complex;organelle;organelle part;PcG …		13	13	9	56.5	56.5	47.8	47.82	0	222.72	818520000	49	3.19859	0.00138462	1.85329	1.50802	Q16576	Q16576	Human Swissprot	Histone-binding protein RBBP7	RBBP7
25.0397	25.4617	25.2849	NaN	NaN	NaN	COP9 signalosome complex subunit 2	COPS2	+	1.84626	2.38768		biological regulation;biosynthetic process;cell differentiation;cell proliferation;cellular biosynthetic process;cellular developmental process;cellular macromolecule biosynthetic process;cellular macromolecule metabolic process;cellular metabolic process;cellular nitrogen compound metabolic process;cellular process;cellular protein metabolic process;cellular response to stimulus;cullin deneddyla…	molecular transducer activity;protein binding transcription factor activity;signal transducer activity;transcription cofactor activity;transcription corepressor activity;transcription factor binding transcription factor activity	cell part;cytoplasm;intracellular organelle part;intracellular part;macromolecular complex;nuclear part;organelle part;protein complex;signalosome		9	9	9	26.2	26.2	26.2	51.596	0	68.981	145860000	23	2.38768	0.00178378	1.84626	1.3391	P61201	P61201	Human Swissprot	COP9 signalosome complex subunit 2	COPS2
25.2507	25.7035	25.6637	NaN	NaN	25.3131	14-3-3 protein gamma;14-3-3 protein gamma, N-terminally processed	YWHAG	+	1.82629	1.28104		apoptosis;biological regulation;biosynthetic process;cell cycle;cell cycle process;cell death;cellular biosynthetic process;cellular component organization;cellular component organization at cellular level;cellular component organization or biogenesis;cellular component organization or biogenesis at cellular level;cellular macromolecule metabolic process;cellular metabolic process;cellular nitrog…	binding;enzyme binding;enzyme inhibitor activity;enzyme regulator activity;insulin-like growth factor receptor binding;kinase binding;kinase inhibitor activity;kinase regulator activity;protein binding;protein kinase binding;protein kinase C binding;protein kinase C inhibitor activity;protein kinase inhibitor activity;protein kinase regulator activity;protein serine/threonine kinase inhibitor act…	adherens junction;anchoring junction;cell junction;cell part;cell-substrate adherens junction;cell-substrate junction;cytoplasmic part;cytoplasmic vesicle membrane;cytoplasmic vesicle part;cytosol;extracellular membrane-bounded organelle;extracellular organelle;extracellular region part;extracellular vesicular exosome;focal adhesion;intracellular organelle part;intracellular part;membrane;membran…	Cell cycle;Neurotrophin signaling pathway;Oocyte meiosis	9	6	6	42.5	32.4	32.4	28.302	0	55.059	207900000	23	1.28104	0.00926471	1.82629	0.974854	P61981	P61981	Human Swissprot	14-3-3 protein gamma;14-3-3 protein gamma, N-terminally processed	YWHAG
25.8461	25.7515	25.6022	25.799	NaN	NaN	FAS-associated factor 2	FAF2	+	1.80189	1.1526		biological regulation;cellular component organization;cellular component organization at cellular level;cellular component organization or biogenesis;cellular component organization or biogenesis at cellular level;cellular process;lipid particle organization;negative regulation of catalytic activity;negative regulation of molecular function;organelle organization;regulation of biological process;…	binding;enzyme binding;enzyme inhibitor activity;enzyme regulator activity;lipase binding;lipase inhibitor activity;protein binding;small conjugating protein binding;ubiquitin binding;ubiquitin protein ligase binding	Cdc48p-Npl4p-Ufd1p AAA ATPase complex;cell part;cytoplasmic part;endoplasmic reticulum;endoplasmic reticulum part;intracellular membrane-bounded organelle;intracellular organelle;intracellular organelle part;intracellular part;lipid particle;macromolecular complex;membrane part;membrane-bounded organelle;organelle;organelle part;protein complex		8	8	8	29.9	29.9	29.9	52.623	0	101.01	234170000	25	1.1526	0.011465	1.80189	0.908646	Q96CS3	Q96CS3	Human Swissprot	FAS-associated factor 2	FAF2
25.0092	24.5302	24.9062	NaN	NaN	NaN	NADH dehydrogenase [ubiquinone] 1 alpha subcomplex subunit 13	NDUFA13	+	1.79899	2.91206		biological regulation;cell communication;cellular component organization;cellular component organization at cellular level;cellular component organization or biogenesis;cellular component organization or biogenesis at cellular level;cellular membrane organization;cellular metabolic process;cellular process;cellular response to chemical stimulus;cellular response to cytokine stimulus;cellular resp…	adenyl nucleotide binding;adenyl ribonucleotide binding;ATP binding;binding;catalytic activity;NADH dehydrogenase (quinone) activity;NADH dehydrogenase (ubiquinone) activity;NADH dehydrogenase activity;nucleotide binding;oxidoreductase activity;oxidoreductase activity, acting on NADH or NADPH;oxidoreductase activity, acting on NADH or NADPH, quinone or similar compound as acceptor;purine nucleoti…	cell part;cytoplasm;cytoplasmic part;extracellular membrane-bounded organelle;extracellular organelle;extracellular region part;extracellular vesicular exosome;integral to membrane;intracellular membrane-bounded organelle;intracellular organelle;intracellular organelle part;intracellular part;intrinsic to membrane;macromolecular complex;membrane;membrane part;membrane-bounded organelle;membrane-b…	Alzheimer's disease;Huntington's disease;Oxidative phosphorylation;Parkinson's disease	3	3	3	27.8	27.8	27.8	16.698	0	22.342	121270000	12	2.91206	0.00203077	1.79899	1.42244	Q9P0J0	Q9P0J0	Human Swissprot	NADH dehydrogenase [ubiquinone] 1 alpha subcomplex subunit 13	NDUFA13
24.3255	24.5322	25.1104	NaN	NaN	NaN	Inorganic pyrophosphatase	PPA1	+	1.79839	2.99162		amine metabolic process;amino acid activation;carboxylic acid metabolic process;cellular amine metabolic process;cellular amino acid metabolic process;cellular ketone metabolic process;cellular macromolecule metabolic process;cellular metabolic process;cellular nitrogen compound metabolic process;cellular process;diphosphate metabolic process;gene expression;macromolecule metabolic process;metabo…	binding;catalytic activity;cation binding;hydrolase activity;hydrolase activity, acting on acid anhydrides;hydrolase activity, acting on acid anhydrides, in phosphorus-containing anhydrides;inorganic diphosphatase activity;ion binding;magnesium ion binding;metal ion binding;pyrophosphatase activity	cell part;cytoplasm;cytoplasmic part;cytosol;extracellular membrane-bounded organelle;extracellular organelle;extracellular region part;extracellular vesicular exosome;intracellular part;membrane-bounded organelle;membrane-bounded vesicle;organelle;vesicle	Oxidative phosphorylation	4	4	4	22.1	22.1	22.1	32.66	0	36.483	97058000	13	2.99162	0.00212903	1.79839	1.43641	Q15181	Q15181	Human Swissprot	Inorganic pyrophosphatase	PPA1
25.347	25.4346	25.0267	NaN	NaN	NaN	T-complex protein 1 subunit theta	CCT8	+	1.79834	3.06778		binding of sperm to zona pellucida;cell recognition;cell-cell recognition;cellular component assembly;cellular component assembly at cellular level;cellular component organization;cellular component organization at cellular level;cellular component organization or biogenesis;cellular component organization or biogenesis at cellular level;cellular macromolecule metabolic process;cellular metabolic…	adenyl nucleotide binding;adenyl ribonucleotide binding;ATP binding;ATPase activity;ATPase activity, coupled;binding;catalytic activity;hydrolase activity;hydrolase activity, acting on acid anhydrides;hydrolase activity, acting on acid anhydrides, in phosphorus-containing anhydrides;nucleoside-triphosphatase activity;nucleotide binding;purine nucleotide binding;purine ribonucleoside triphosphate …	aggresome;cell body;cell part;centrosome;chaperonin-containing T-complex;cytoplasm;cytoplasmic part;cytoskeletal part;cytoskeleton;cytosol;cytosolic part;extracellular membrane-bounded organelle;extracellular organelle;extracellular region part;extracellular vesicular exosome;inclusion body;intermediate filament cytoskeleton;intracellular non-membrane-bounded organelle;intracellular organelle;int…		9	9	9	19.9	19.9	19.9	59.62	0	61.601	138760000	21	3.06778	0.00216393	1.79834	1.44965	P50990	P50990	Human Swissprot	T-complex protein 1 subunit theta	CCT8
24.7427	25.4081	25.2108	NaN	NaN	NaN	Uroporphyrinogen decarboxylase	UROD	+	1.79501	3.20751		biosynthetic process;cellular aromatic compound metabolic process;cellular biosynthetic process;cellular metabolic process;cellular nitrogen compound biosynthetic process;cellular nitrogen compound metabolic process;cellular process;cofactor biosynthetic process;cofactor metabolic process;heme biosynthetic process;heme metabolic process;heterocycle biosynthetic process;heterocycle metabolic proce…	carbon-carbon lyase activity;carboxy-lyase activity;catalytic activity;lyase activity;uroporphyrinogen decarboxylase activity	cell part;cytoplasm;cytoplasmic part;cytosol;intracellular organelle part;intracellular part;nuclear part;nucleoplasm;organelle part	Porphyrin and chlorophyll metabolism	5	5	5	25.9	25.9	25.9	40.786	0	66.516	131250000	11	3.20751	0.00227586	1.79501	1.47064	P06132	P06132	Human Swissprot	Uroporphyrinogen decarboxylase	UROD
25.3566	25.5182	25.3632	NaN	NaN	NaN	DNA-directed RNA polymerase II subunit RPB2	POLR2B	+	1.79431	1.57535		biological regulation;biosynthetic process;cellular biosynthetic process;cellular macromolecule biosynthetic process;cellular macromolecule metabolic process;cellular metabolic process;cellular nitrogen compound metabolic process;cellular process;cellular response to stimulus;cellular response to stress;developmental process;DNA metabolic process;DNA repair;gene expression;macromolecule biosynthe…	binding;catalytic activity;cation binding;chromatin binding;DNA binding;DNA-directed RNA polymerase activity;ion binding;metal ion binding;nucleic acid binding;nucleoside binding;nucleotidyltransferase activity;ribonucleoside binding;RNA polymerase activity;transferase activity;transferase activity, transferring phosphorus-containing groups	cell part;DNA-directed RNA polymerase complex;DNA-directed RNA polymerase II, core complex;intracellular membrane-bounded organelle;intracellular organelle;intracellular organelle part;intracellular part;macromolecular complex;membrane;membrane-bounded organelle;nuclear DNA-directed RNA polymerase complex;nuclear part;nucleoplasm;nucleoplasm part;nucleus;organelle;organelle part;protein complex;R…	Huntington's disease;Purine metabolism;Pyrimidine metabolism;RNA polymerase	9	9	9	11.3	11.3	11.3	133.9	0	66.039	159190000	21	1.57535	0.0045	1.79431	1.08059	P30876	P30876	Human Swissprot	DNA-directed RNA polymerase II subunit RPB2	POLR2B
32.9607	32.8619	32.9038	31.1581	31.3073	30.8783	Heat shock cognate 71 kDa protein	HSPA8	+	1.79427	4.11144		axon guidance;biological regulation;biosynthetic process;cell communication;cell-cell signaling;cellular biosynthetic process;cellular component disassembly;cellular component disassembly at cellular level;cellular component organization;cellular component organization at cellular level;cellular component organization or biogenesis;cellular component organization or biogenesis at cellular level;c…	adenyl nucleotide binding;adenyl ribonucleotide binding;antigen binding;ATP binding;ATPase activity;ATPase activity, coupled;binding;C3HC4-type RING finger domain binding;catalytic activity;enzyme binding;G-protein-coupled receptor binding;heat shock protein binding;hydrolase activity;hydrolase activity, acting on acid anhydrides;hydrolase activity, acting on acid anhydrides, in phosphorus-contai…	adherens junction;anchoring junction;blood microparticle;cell junction;cell part;cell-substrate adherens junction;cell-substrate junction;clathrin coated vesicle membrane;clathrin sculpted gamma-aminobutyric acid transport vesicle membrane;coated vesicle membrane;cytoplasmic membrane-bounded vesicle;cytoplasmic part;cytoplasmic vesicle;cytoplasmic vesicle membrane;cytoplasmic vesicle part;cytosol…	Antigen processing and presentation;Endocytosis;MAPK signaling pathway;Measles;Protein processing in endoplasmic reticulum;Spliceosome;Toxoplasmosis	38	33	24	62.1	56.5	45.7	70.897	0	323.31	34399000000	282	4.11144	0	1.79427	1.58931	P11142	P11142	Human Swissprot	Heat shock cognate 71 kDa protein	HSPA8
28.8739	29.0867	28.8238	27.8551	27.8674	25.6842	Transcription intermediary factor 1-beta	TRIM28	+	1.79261	1.45558		anatomical structure morphogenesis;biological regulation;biosynthetic process;cell morphogenesis;cell morphogenesis involved in differentiation;cellular biosynthetic process;cellular component assembly;cellular component morphogenesis;cellular component organization;cellular component organization or biogenesis;cellular developmental process;cellular macromolecule metabolic process;cellular metab…	acid-amino acid ligase activity;binding;catalytic activity;cation binding;chromo shadow domain binding;DNA binding;enzyme binding;ion binding;kinase activity;Krueppel-associated box domain binding;ligase activity;ligase activity, forming carbon-nitrogen bonds;metal ion binding;nucleic acid binding;nucleic acid binding transcription factor activity;phosphotransferase activity, alcohol group as acc…	cell part;chromatin;chromosomal part;euchromatin;heterochromatin;intracellular membrane-bounded organelle;intracellular organelle;intracellular organelle part;intracellular part;membrane-bounded organelle;nuclear chromatin;nuclear chromosome part;nuclear euchromatin;nuclear heterochromatin;nuclear part;nucleoplasm;nucleus;organelle;organelle part		24	24	24	51.1	51.1	51.1	88.549	0	323.31	2132300000	108	1.45558	0.00557377	1.79261	1.0361	Q13263	Q13263	Human Swissprot	Transcription intermediary factor 1-beta	TRIM28
25.62	25.5674	25.6571	NaN	24.985	NaN	Phosphoinositide 3-kinase regulatory subunit 4	PIK3R4	+	1.78375	1.722	+	activation of immune response;activation of innate immune response;autophagy;biological regulation;biosynthetic process;catabolic process;cell communication;cell surface receptor linked signaling pathway;cellular biosynthetic process;cellular catabolic process;cellular component organization;cellular component organization at cellular level;cellular component organization or biogenesis;cellular c…	adenyl nucleotide binding;adenyl ribonucleotide binding;ATP binding;binding;catalytic activity;kinase activity;nucleotide binding;phosphotransferase activity, alcohol group as acceptor;protein kinase activity;protein serine/threonine kinase activity;purine nucleotide binding;purine ribonucleoside triphosphate binding;purine ribonucleotide binding;ribonucleotide binding;transferase activity;transf…	axoneme;cell part;cell projection part;cytoplasmic part;cytosol;cytosolic part;endosome;intracellular membrane-bounded organelle;intracellular organelle;intracellular organelle part;intracellular part;late endosome;macromolecular complex;membrane;membrane part;membrane-bounded organelle;nuclear part;nuclear pore;nucleus-vacuole junction;organelle;organelle membrane contact site;organelle part;pho…	Regulation of autophagy	12	12	12	15.2	15.2	15.2	153.1	0	95.904	201610000	29	1.722	0.00345098	1.78375	1.12585	Q99570	Q99570	Human Swissprot	Phosphoinositide 3-kinase regulatory subunit 4	PIK3R4
25.4497	24.9061	25.4144	NaN	NaN	NaN	28S ribosomal protein S26, mitochondrial	MRPS26	+	1.78248	2.01086		biosynthetic process;cellular biosynthetic process;cellular component disassembly;cellular component disassembly at cellular level;cellular component organization;cellular component organization at cellular level;cellular component organization or biogenesis;cellular component organization or biogenesis at cellular level;cellular macromolecular complex disassembly;cellular macromolecular complex …		cell part;cytoplasmic part;intracellular membrane-bounded organelle;intracellular organelle;intracellular organelle part;intracellular part;macromolecular complex;membrane;membrane-bounded organelle;mitochondrial inner membrane;mitochondrial membrane;mitochondrial part;mitochondrial small ribosomal subunit;mitochondrion;nuclear part;nucleoplasm;organellar small ribosomal subunit;organelle;organel…		4	4	4	17.1	17.1	17.1	24.211	0	54.591	138080000	11	2.01086	0.00145055	1.78248	1.21086	Q9BYN8	Q9BYN8	Human Swissprot	28S ribosomal protein S26, mitochondrial	MRPS26
28.9256	28.8081	28.8329	27.2151	27.4879	26.5332	78 kDa glucose-regulated protein	HSPA5	+	1.77676	2.76665		activation of signaling protein activity involved in unfolded protein response;anatomical structure arrangement;anatomical structure development;biological regulation;blood coagulation;catabolic process;cell activation;cell communication;cellular catabolic process;cellular macromolecule catabolic process;cellular macromolecule metabolic process;cellular metabolic process;cellular process;cellular…	adenyl nucleotide binding;adenyl ribonucleotide binding;ATP binding;ATPase activity;binding;calcium ion binding;catalytic activity;cation binding;chaperone binding;enzyme binding;glycoprotein binding;hydrolase activity;hydrolase activity, acting on acid anhydrides;hydrolase activity, acting on acid anhydrides, in phosphorus-containing anhydrides;ion binding;metal ion binding;misfolded protein bin…	adherens junction;anchoring junction;cell junction;cell part;cell surface;cell-substrate adherens junction;cell-substrate junction;cytoplasmic membrane-bounded vesicle;cytoplasmic part;cytoplasmic vesicle;endoplasmic reticulum;endoplasmic reticulum chaperone complex;endoplasmic reticulum lumen;endoplasmic reticulum membrane;endoplasmic reticulum part;endoplasmic reticulum-Golgi intermediate compa…	Prion diseases;Protein export;Protein processing in endoplasmic reticulum	27	25	25	48	46.9	46.9	72.332	0	323.31	1992600000	112	2.76665	0.00197015	1.77676	1.38146	P11021	P11021	Human Swissprot	78 kDa glucose-regulated protein	HSPA5
25.1782	25.4507	25.3403	NaN	NaN	NaN	Retrotransposon-derived protein PEG10	PEG10	+	1.77135	2.6975		apoptosis;biological regulation;cell death;cell differentiation;cellular developmental process;cellular process;death;developmental process;negative regulation of biological process;negative regulation of cell communication;negative regulation of cellular process;negative regulation of response to stimulus;negative regulation of signal transduction;negative regulation of signaling;negative regula…	binding;cation binding;DNA binding;ion binding;metal ion binding;nucleic acid binding;transition metal ion binding;zinc ion binding	cell part;cytoplasm;intracellular membrane-bounded organelle;intracellular organelle;intracellular part;membrane-bounded organelle;nucleus;organelle		7	7	7	16.1	16.1	16.1	80.172	0	58.473	164210000	18	2.6975	0.00191304	1.77135	1.36477	Q86TG7	Q86TG7	Human Swissprot	Retrotransposon-derived protein PEG10	PEG10
25.8375	25.7351	26.2356	NaN	24.8853	NaN	28S ribosomal protein S34, mitochondrial	MRPS34	+	1.75712	1.66362		biosynthetic process;cellular biosynthetic process;cellular component disassembly;cellular component disassembly at cellular level;cellular component organization;cellular component organization at cellular level;cellular component organization or biogenesis;cellular component organization or biogenesis at cellular level;cellular macromolecular complex disassembly;cellular macromolecular complex …		cell part;cytoplasmic part;intracellular membrane-bounded organelle;intracellular non-membrane-bounded organelle;intracellular organelle;intracellular organelle part;intracellular part;macromolecular complex;membrane;membrane-bounded organelle;mitochondrial inner membrane;mitochondrial membrane;mitochondrial part;mitochondrion;non-membrane-bounded organelle;organelle;organelle inner membrane;orga…		6	6	6	42.2	42.2	42.2	25.65	0	54.01	250130000	25	1.66362	0.00322936	1.75712	1.09651	P82930	P82930	Human Swissprot	28S ribosomal protein S34, mitochondrial	MRPS34
26.3917	26.5542	26.1672	NaN	26.3888	NaN	Protein NipSnap homolog 2	GBAS	+	1.75673	1.10477		ATP biosynthetic process;ATP metabolic process;biological regulation;biosynthetic process;cellular biosynthetic process;cellular metabolic process;cellular nitrogen compound biosynthetic process;cellular nitrogen compound metabolic process;cellular process;generation of precursor metabolites and energy;heterocycle biosynthetic process;heterocycle metabolic process;metabolic process;negative regul…		cell part;cytoplasmic part;integral to membrane;integral to plasma membrane;intracellular membrane-bounded organelle;intracellular organelle;intracellular part;intrinsic to membrane;intrinsic to plasma membrane;membrane;membrane part;membrane-bounded organelle;mitochondrion;organelle;plasma membrane part		7	6	6	35	32.2	32.2	33.742	0	67.447	376500000	22	1.10477	0.0151325	1.75673	0.87376	O75323	O75323	Human Swissprot	Protein NipSnap homolog 2	GBAS
25.1371	25.2303	24.6578	NaN	NaN	NaN	Eukaryotic translation initiation factor 3 subunit L	EIF3L	+	1.74003	1.55476		biological regulation;cellular component assembly;cellular component assembly at cellular level;cellular component organization;cellular component organization at cellular level;cellular component organization or biogenesis;cellular component organization or biogenesis at cellular level;cellular macromolecular complex assembly;cellular macromolecular complex subunit organization;cellular process;…	binding;nucleic acid binding;RNA binding;translation factor activity, nucleic acid binding;translation initiation factor activity	cell part;cytoplasmic part;eukaryotic 43S preinitiation complex;eukaryotic 48S preinitiation complex;eukaryotic translation initiation factor 3 complex;fibrillar center;intracellular organelle part;intracellular part;macromolecular complex;membrane;nuclear part;nucleolar part;nucleoplasm;organelle part;protein complex;ribonucleoprotein complex;translation preinitiation complex		5	5	5	11.7	11.7	11.7	66.726	0	47.619	118930000	16	1.55476	0.00517647	1.74003	1.05362	Q9Y262	Q9Y262	Human Swissprot	Eukaryotic translation initiation factor 3 subunit L	EIF3L
25.1768	25.208	25.0535	NaN	NaN	24.8658	39S ribosomal protein L37, mitochondrial	MRPL37	+	1.73786	1.40498		biosynthetic process;cellular biosynthetic process;cellular component disassembly;cellular component disassembly at cellular level;cellular component organization;cellular component organization at cellular level;cellular component organization or biogenesis;cellular component organization or biogenesis at cellular level;cellular macromolecular complex disassembly;cellular macromolecular complex …	structural constituent of ribosome;structural molecule activity	cell part;cytoplasmic part;intracellular membrane-bounded organelle;intracellular non-membrane-bounded organelle;intracellular organelle;intracellular organelle part;intracellular part;macromolecular complex;membrane;membrane-bounded organelle;mitochondrial inner membrane;mitochondrial membrane;mitochondrial part;mitochondrial ribosome;mitochondrion;non-membrane-bounded organelle;organellar ribos…		4	4	4	16.5	16.5	16.5	48.117	0	61.445	156610000	18	1.40498	0.0084031	1.73786	0.998632	Q9BZE1	Q9BZE1	Human Swissprot	39S ribosomal protein L37, mitochondrial	MRPL37
24.7469	23.7479	23.8117	NaN	NaN	NaN	NADH-ubiquinone oxidoreductase 75 kDa subunit, mitochondrial	NDUFS1	+	1.73485	2.1106		apoptotic mitochondrial changes;ATP metabolic process;biological regulation;cellular chemical homeostasis;cellular component organization;cellular component organization at cellular level;cellular component organization or biogenesis;cellular component organization or biogenesis at cellular level;cellular homeostasis;cellular ion homeostasis;cellular metabolic process;cellular nitrogen compound m…	2 iron, 2 sulfur cluster binding;4 iron, 4 sulfur cluster binding;binding;catalytic activity;cation binding;electron carrier activity;ion binding;iron-sulfur cluster binding;metal cluster binding;metal ion binding;NADH dehydrogenase (quinone) activity;NADH dehydrogenase (ubiquinone) activity;NADH dehydrogenase activity;oxidoreductase activity;oxidoreductase activity, acting on NADH or NADPH;oxido…	cell part;cytoplasmic part;intracellular membrane-bounded organelle;intracellular organelle;intracellular organelle part;intracellular part;macromolecular complex;membrane;membrane part;membrane-bounded organelle;membrane-enclosed lumen;mitochondrial inner membrane;mitochondrial intermembrane space;mitochondrial membrane;mitochondrial membrane part;mitochondrial part;mitochondrial respiratory cha…	Alzheimer's disease;Huntington's disease;Oxidative phosphorylation;Parkinson's disease	4	4	4	10.6	10.6	10.6	79.467	0	35.779	68577000	13	2.1106	0.00148315	1.73485	1.21438	P28331	P28331	Human Swissprot	NADH-ubiquinone oxidoreductase 75 kDa subunit, mitochondrial	NDUFS1
26.5211	26.4763	26.8886	NaN	25.8254	25.7827	General transcription factor II-I	GTF2I	+	1.72261	1.18534		biological regulation;biosynthetic process;calcium ion homeostasis;cation homeostasis;cellular biosynthetic process;cellular calcium ion homeostasis;cellular cation homeostasis;cellular chemical homeostasis;cellular divalent inorganic cation homeostasis;cellular homeostasis;cellular ion homeostasis;cellular macromolecule biosynthetic process;cellular macromolecule metabolic process;cellular metab…	binding;DNA binding;nucleic acid binding;nucleic acid binding transcription factor activity;sequence-specific DNA binding transcription factor activity	cell body;cell part;cell projection;cytoplasm;intracellular membrane-bounded organelle;intracellular organelle;intracellular organelle part;intracellular part;membrane;membrane-bounded organelle;neuronal cell body;nuclear part;nucleoplasm;nucleus;organelle;organelle part	Basal transcription factors	17	17	16	24.4	24.4	23.5	112.42	0	157.37	435220000	43	1.18534	0.01185	1.72261	0.903053	P78347	P78347	Human Swissprot	General transcription factor II-I	GTF2I
25.9725	25.9934	25.3942	24.1869	24.6421	NaN	Serine/threonine-protein kinase mTOR	MTOR	+	1.71467	2.13661	+	anatomical structure development;biological regulation;biosynthetic process;catabolic process;cell communication;cell cycle arrest;cell cycle process;cell development;cell growth;cell projection organization;cell surface receptor linked signaling pathway;cellular biosynthetic process;cellular component organization;cellular component organization at cellular level;cellular component organization …	5S rDNA binding;adenyl nucleotide binding;adenyl ribonucleotide binding;ATP binding;binding;catalytic activity;DNA binding;drug binding;kinase activity;nucleic acid binding;nucleotide binding;phosphoprotein binding;phosphotransferase activity, alcohol group as acceptor;protein binding;protein dimerization activity;protein kinase activity;protein serine/threonine kinase activity;purine nucleotide …	cell body;cell part;cell projection;cytoplasm;cytoplasmic part;cytosol;cytosolic part;dendrite;endomembrane system;endoplasmic reticulum membrane;endoplasmic reticulum part;Golgi apparatus part;Golgi membrane;intracellular membrane-bounded organelle;intracellular organelle;intracellular organelle part;intracellular part;lysosomal membrane;lysosome;lytic vacuole;macromolecular complex;membrane;mem…	Acute myeloid leukemia;Adipocytokine signaling pathway;ErbB signaling pathway;Glioma;Insulin signaling pathway;mTOR signaling pathway;Pathways in cancer;Prostate cancer;Type II diabetes mellitus	22	22	22	12.9	12.9	12.9	288.89	0	171.08	233300000	44	2.13661	0.00143478	1.71467	1.21084	P42345	P42345	Human Swissprot	Serine/threonine-protein kinase mTOR	MTOR
25.5452	25.5888	25.5529	23.1728	24.5933	NaN	Transportin-3	TNPO3	+	1.71306	2.15088		establishment of localization;establishment of localization in cell;establishment of protein localization;intracellular protein transport;intracellular transport;nuclear import;nuclear transport;nucleocytoplasmic transport;protein import;protein import into nucleus;protein targeting;protein transport;splicing factor protein import into nucleus;transport	receptor activity	cell part;cytoplasm;intracellular membrane-bounded organelle;intracellular organelle;intracellular part;membrane-bounded organelle;nucleus;organelle		13	13	13	20.9	20.9	20.9	104.2	0	107.69	194240000	36	2.15088	0.00146667	1.71306	1.21351	Q9Y5L0	Q9Y5L0	Human Swissprot	Transportin-3	TNPO3
24.9706	24.9066	25.1673	NaN	NaN	NaN	Nuclear pore complex protein Nup85	NUP85	+	1.70723	2.86173		biological regulation;biosynthetic process;carbohydrate metabolic process;carbohydrate transport;cell chemotaxis;cell cycle;cell cycle process;cell migration;cell motility;cell projection assembly;cell projection organization;cell surface receptor linked signaling pathway;cellular biosynthetic process;cellular component assembly;cellular component assembly at cellular level;cellular component dis…		cell part;chromosomal part;condensed chromosome kinetochore;cytoplasmic part;cytoskeletal part;cytosol;envelope;intracellular non-membrane-bounded organelle;intracellular organelle;intracellular organelle part;intracellular part;kinetochore;macromolecular complex;membrane;membrane part;non-membrane-bounded organelle;nuclear envelope;nuclear membrane;nuclear part;Nup107-160 complex;organelle;organ…	RNA transport	8	8	8	16.6	16.6	16.6	75.019	0	59.116	132610000	21	2.86173	0.00183333	1.70723	1.35585	Q9BW27	Q9BW27	Human Swissprot	Nuclear pore complex protein Nup85	NUP85
25.7717	26.0638	26.0266	25.7562	NaN	NaN	Gem-associated protein 4	GEMIN4	+	1.68735	1.29414		cellular component assembly;cellular component assembly at cellular level;cellular component organization;cellular component organization at cellular level;cellular component organization or biogenesis;cellular component organization or biogenesis at cellular level;cellular macromolecular complex assembly;cellular macromolecular complex subunit organization;cellular macromolecule metabolic proces…		cell part;cytoplasm;cytoplasmic part;cytosol;extracellular membrane-bounded organelle;extracellular organelle;extracellular region part;extracellular vesicular exosome;intracellular non-membrane-bounded organelle;intracellular organelle;intracellular organelle part;intracellular part;macromolecular complex;membrane;membrane-bounded organelle;membrane-bounded vesicle;non-membrane-bounded organelle…	RNA transport	12	12	12	16.7	16.7	16.7	120.04	0	114.01	292820000	30	1.29414	0.0106309	1.68735	0.939104	P57678	P57678	Human Swissprot	Gem-associated protein 4	GEMIN4
26.9702	27.0612	26.4037	25.9752	24.9383	NaN	Signal recognition particle subunit SRP72	SRP72	+	1.67942	1.88446		biosynthetic process;cellular biosynthetic process;cellular macromolecule biosynthetic process;cellular macromolecule metabolic process;cellular metabolic process;cellular process;cellular protein metabolic process;cotranslational protein targeting to membrane;establishment of localization;establishment of localization in cell;establishment of protein localization;establishment of protein localiz…	7S RNA binding;binding;nucleic acid binding;ribonucleoprotein binding;RNA binding;signal recognition particle binding	cell part;cytoplasm;cytoplasmic part;cytosol;endoplasmic reticulum;intracellular membrane-bounded organelle;intracellular non-membrane-bounded organelle;intracellular organelle;intracellular organelle part;intracellular part;macromolecular complex;membrane;membrane-bounded organelle;non-membrane-bounded organelle;nuclear part;nucleolus;organelle;organelle part;plasma membrane;ribonucleoprotein co…	Protein export	13	13	13	31.3	31.3	31.3	74.605	0	191.1	479910000	42	1.88446	0.00352	1.67942	1.12938	O76094	O76094	Human Swissprot	Signal recognition particle subunit SRP72	SRP72
25.0082	24.7035	24.8884	NaN	NaN	NaN	BCL-6 corepressor	BCOR	+	1.67823	2.08975		anatomical structure development;anatomical structure morphogenesis;biological regulation;biosynthetic process;cellular biosynthetic process;cellular component organization;cellular component organization at cellular level;cellular component organization or biogenesis;cellular component organization or biogenesis at cellular level;cellular macromolecule biosynthetic process;cellular macromolecule…	binding;DNA binding;enzyme binding;heat shock protein binding;histone deacetylase binding;nucleic acid binding;protein binding;protein binding transcription factor activity;regulatory region DNA binding;regulatory region nucleic acid binding;transcription cofactor activity;transcription corepressor activity;transcription factor binding;transcription factor binding transcription factor activity;tr…	cell part;intracellular membrane-bounded organelle;intracellular organelle;intracellular part;membrane-bounded organelle;nucleus;organelle		7	7	7	6.2	6.2	6.2	192.19	0	51.561	108910000	14	2.08975	0.00258333	1.67823	1.18134	Q6W2J9	Q6W2J9	Human Swissprot	BCL-6 corepressor	BCOR
24.917	24.5491	25.0498	NaN	NaN	NaN	Protein salvador homolog 1	SAV1	+	1.67453	1.72813		anatomical structure development;anatomical structure morphogenesis;biological regulation;cardiac septum morphogenesis;cell differentiation;cellular developmental process;cellular process;cellular response to stimulus;columnar/cuboidal epithelial cell differentiation;developmental process;epidermal cell differentiation;epidermis development;epithelial cell differentiation;hair cycle process;hair …		cell part;cytoplasm;cytoplasmic part;cytosol;intracellular membrane-bounded organelle;intracellular organelle;intracellular part;membrane-bounded organelle;nucleus;organelle		6	6	6	24.3	24.3	24.3	44.633	0	62.714	107560000	12	1.72813	0.00454054	1.67453	1.08315	Q9H4B6	Q9H4B6	Human Swissprot	Protein salvador homolog 1	SAV1
27.5295	26.8427	27.3887	25.2713	25.9696	25.5024	26S proteasome non-ATPase regulatory subunit 3	PSMD3	+	1.67252	2.631		activation of immune response;activation of innate immune response;anaphase-promoting complex-dependent proteasomal ubiquitin-dependent protein catabolic process;antigen processing and presentation;antigen processing and presentation of exogenous antigen;antigen processing and presentation of exogenous peptide antigen;antigen processing and presentation of exogenous peptide antigen via MHC class …	enzyme regulator activity	cell part;cytoplasm;cytoplasmic part;cytosol;extracellular membrane-bounded organelle;extracellular organelle;extracellular region part;extracellular vesicular exosome;intracellular membrane-bounded organelle;intracellular organelle;intracellular organelle part;intracellular part;macromolecular complex;membrane;membrane-bounded organelle;membrane-bounded vesicle;nuclear part;nucleoplasm;nucleus;o…	Proteasome	15	15	15	36	36	36	60.977	0	151.22	652620000	49	2.631	0.00171429	1.67252	1.29316	O43242	O43242	Human Swissprot	26S proteasome non-ATPase regulatory subunit 3	PSMD3
24.5168	25.088	24.8481	NaN	NaN	NaN	Proteasome subunit alpha type-5	PSMA5	+	1.66993	2.48236		activation of immune response;activation of innate immune response;anaphase-promoting complex-dependent proteasomal ubiquitin-dependent protein catabolic process;antigen processing and presentation;antigen processing and presentation of exogenous antigen;antigen processing and presentation of exogenous peptide antigen;antigen processing and presentation of exogenous peptide antigen via MHC class …	catalytic activity;endopeptidase activity;hydrolase activity;peptidase activity;peptidase activity, acting on L-amino acid peptides;threonine-type endopeptidase activity;threonine-type peptidase activity	cell part;cytoplasm;cytoplasmic part;cytosol;extracellular membrane-bounded organelle;extracellular organelle;extracellular region part;extracellular vesicular exosome;intracellular membrane-bounded organelle;intracellular organelle;intracellular organelle part;intracellular part;macromolecular complex;membrane-bounded organelle;membrane-bounded vesicle;nuclear part;nucleoplasm;nucleus;organelle;…	Proteasome	4	4	4	29.9	29.9	29.9	26.411	0	46.182	114030000	11	2.48236	0.00165	1.66993	1.26308	P28066	P28066	Human Swissprot	Proteasome subunit alpha type-5	PSMA5
26.1928	27.1877	27.1045	25.8333	25.858	NaN	Poly [ADP-ribose] polymerase 1	PARP1	+	1.66976	1.33634		anatomical structure homeostasis;base-excision repair;biological regulation;biosynthetic process;cell differentiation;cell surface receptor linked signaling pathway;cellular biosynthetic process;cellular component organization;cellular component organization at cellular level;cellular component organization or biogenesis;cellular component organization or biogenesis at cellular level;cellular dev…	binding;catalytic activity;cation binding;coenzyme binding;cofactor binding;DNA binding;enzyme binding;identical protein binding;ion binding;kinase binding;metal ion binding;NAD binding;NAD+ ADP-ribosyltransferase activity;nucleic acid binding;nucleotide binding;protein binding;protein kinase binding;protein N-terminus binding;transcription factor binding;transferase activity;transferase activity…	cell part;envelope;intracellular membrane-bounded organelle;intracellular non-membrane-bounded organelle;intracellular organelle;intracellular organelle part;intracellular part;macromolecular complex;membrane;membrane-bounded organelle;non-membrane-bounded organelle;nuclear envelope;nuclear part;nucleolus;nucleoplasm;nucleoplasm part;nucleus;organelle;organelle envelope;organelle part;protein com…	Base excision repair	20	20	20	29.7	29.7	29.7	113.08	0	164.57	530810000	54	1.33634	0.00965035	1.66976	0.950108	P09874	P09874	Human Swissprot	Poly [ADP-ribose] polymerase 1	PARP1
25.5672	25.9019	25.2872	NaN	24.9387	NaN	Gamma-tubulin complex component 3	TUBGCP3	+	1.66769	1.63689		cell cycle;cell cycle process;cellular component organization;cellular component organization at cellular level;cellular component organization or biogenesis;cellular component organization or biogenesis at cellular level;cellular process;cytoskeleton organization;fertilization;G2/M transition of mitotic cell cycle;microtubule cytoskeleton organization;microtubule nucleation;microtubule-based pro…	binding;cytoskeletal protein binding;gamma-tubulin binding;protein binding;structural constituent of cytoskeleton;structural molecule activity;tubulin binding	cell part;centriole;centrosome;cytoplasm;cytoplasmic part;cytoskeletal part;cytosol;intracellular non-membrane-bounded organelle;intracellular organelle;intracellular organelle part;intracellular part;macromolecular complex;membrane;microtubule;microtubule organizing center;microtubule organizing center part;non-membrane-bounded organelle;organelle;organelle part;polar microtubule;protein complex…		12	12	12	18.9	18.9	18.9	103.57	0	99.311	212280000	35	1.63689	0.00513333	1.66769	1.05279	Q96CW5	Q96CW5	Human Swissprot	Gamma-tubulin complex component 3	TUBGCP3
27.7962	27.5202	27.7182	26.1704	27.1455	24.7244	Sodium/potassium-transporting ATPase subunit alpha-1	ATP1A1	+	1.66477	1.4066		biological regulation;cardiac muscle contraction;cation homeostasis;cation transport;cellular cation homeostasis;cellular chemical homeostasis;cellular homeostasis;cellular ion homeostasis;cellular metal ion homeostasis;cellular monovalent inorganic cation homeostasis;cellular potassium ion homeostasis;cellular potassium ion transport;cellular process;cellular response to abiotic stimulus;cellula…	active transmembrane transporter activity;adenyl nucleotide binding;adenyl ribonucleotide binding;ADP binding;alkali metal ion binding;ATP binding;ATPase activity;ATPase activity, coupled;ATPase activity, coupled to movement of substances;ATPase activity, coupled to transmembrane movement of ions;ATPase activity, coupled to transmembrane movement of ions, phosphorylative mechanism;ATPase activity…	apical plasma membrane;basolateral plasma membrane;caveola;cell part;cytoplasmic membrane-bounded vesicle;cytoplasmic part;cytoplasmic vesicle;endoplasmic reticulum;endosome;extracellular membrane-bounded organelle;extracellular organelle;extracellular region part;extracellular vesicular exosome;Golgi apparatus;integral to membrane;intracellular membrane-bounded organelle;intracellular organelle;…	Aldosterone-regulated sodium reabsorption;Bile secretion;Carbohydrate digestion and absorption;Cardiac muscle contraction;Endocrine and other factor-regulated calcium reabsorption;Gastric acid secretion;Mineral absorption;Pancreatic secretion;Protein digestion and absorption;Proximal tubule bicarbonate reclamation;Salivary secretion	23	23	23	29.5	29.5	29.5	112.89	0	260.41	905360000	92	1.4066	0.00919708	1.66477	0.974645	P05023;P13637;P50993;Q13733;P20648;P54707	P05023	Human Swissprot	Sodium/potassium-transporting ATPase subunit alpha-1	ATP1A1
25.5385	25.8344	25.611	NaN	24.9764	NaN	U2 snRNP-associated SURP motif-containing protein	U2SURP	+	1.65491	1.6615		cellular macromolecule metabolic process;cellular metabolic process;cellular nitrogen compound metabolic process;cellular process;macromolecule metabolic process;metabolic process;nitrogen compound metabolic process;nucleic acid metabolic process;nucleobase-containing compound metabolic process;primary metabolic process;RNA metabolic process;RNA processing	binding;nucleotide binding	cell part;intracellular membrane-bounded organelle;intracellular organelle;intracellular organelle part;intracellular part;membrane-bounded organelle;nuclear part;nucleoplasm;nucleus;organelle;organelle part	Spliceosome	7	7	7	11.1	11.1	11.1	118.29	0	84.964	219190000	20	1.6615	0.00522034	1.65491	1.05518	O15042	O15042	Human Swissprot	U2 snRNP-associated SURP motif-containing protein	U2SURP
25.9342	26.2669	26.2153	24.8353	25.0556	NaN	E3 ubiquitin-protein ligase UBR5	UBR5	+	1.65288	1.8961		biological regulation;catabolic process;cell proliferation;cellular catabolic process;cellular macromolecule catabolic process;cellular macromolecule metabolic process;cellular metabolic process;cellular nitrogen compound metabolic process;cellular process;cellular protein metabolic process;cellular response to stimulus;cellular response to stress;DNA metabolic process;DNA repair;intracellular re…	acid-amino acid ligase activity;binding;catalytic activity;cation binding;ion binding;ligase activity;ligase activity, forming carbon-nitrogen bonds;metal ion binding;nucleic acid binding;RNA binding;small conjugating protein ligase activity;transition metal ion binding;ubiquitin-protein ligase activity;ubiquitin-ubiquitin ligase activity;zinc ion binding	cell part;cytoplasm;intracellular membrane-bounded organelle;intracellular organelle;intracellular organelle part;intracellular part;membrane;membrane-bounded organelle;nuclear part;nucleoplasm;nucleus;organelle;organelle part	Ubiquitin mediated proteolysis	23	23	23	12.9	12.9	12.9	309.35	0	189.84	302610000	48	1.8961	0.00335238	1.65288	1.12038	O95071	O95071	Human Swissprot	E3 ubiquitin-protein ligase UBR5	UBR5
25.4984	25.4046	25.3692	NaN	NaN	NaN	E2/E3 hybrid ubiquitin-protein ligase UBE2O	UBE2O	+	1.64422	1.85069		biological regulation;cellular macromolecule metabolic process;cellular metabolic process;cellular process;cellular protein metabolic process;endosome transport;establishment of localization;establishment of localization in cell;intracellular transport;macromolecule metabolic process;macromolecule modification;metabolic process;positive regulation of biological process;positive regulation of BMP …	acid-amino acid ligase activity;adenyl nucleotide binding;adenyl ribonucleotide binding;ATP binding;binding;catalytic activity;enzyme binding;ligase activity;ligase activity, forming carbon-nitrogen bonds;nucleotide binding;protein binding;purine nucleotide binding;purine ribonucleoside triphosphate binding;purine ribonucleotide binding;ribonucleotide binding;small conjugating protein ligase acti…	cell part;cytoplasm;intracellular membrane-bounded organelle;intracellular organelle;intracellular organelle part;intracellular part;membrane-bounded organelle;nuclear part;nucleoplasm;nucleus;organelle;organelle part	Ubiquitin mediated proteolysis	9	9	9	12.8	12.8	12.8	141.29	0	90.851	154900000	19	1.85069	0.00325926	1.64422	1.10439	Q9C0C9	Q9C0C9	Human Swissprot	E2/E3 hybrid ubiquitin-protein ligase UBE2O	UBE2O
25.8442	26.1885	25.8048	25.4496	24.8332	NaN	Ubiquitin carboxyl-terminal hydrolase 24	USP24	+	1.64402	1.18455		biological regulation;catabolic process;cellular catabolic process;cellular macromolecule catabolic process;cellular macromolecule metabolic process;cellular metabolic process;cellular process;cellular protein metabolic process;macromolecule catabolic process;macromolecule metabolic process;macromolecule modification;metabolic process;modification-dependent macromolecule catabolic process;modific…	catalytic activity;cysteine-type endopeptidase activity;cysteine-type peptidase activity;endopeptidase activity;hydrolase activity;peptidase activity;peptidase activity, acting on L-amino acid peptides;small conjugating protein-specific protease activity;ubiquitin-specific protease activity			15	15	15	9.4	9.4	9.4	294.36	0	115.32	288370000	42	1.18455	0.0145366	1.64402	0.880635	Q9UPU5	Q9UPU5	Human Swissprot	Ubiquitin carboxyl-terminal hydrolase 24	USP24
25.5128	25.7014	25.57	NaN	25.103	NaN	Methyl-CpG-binding domain protein 3	MBD3	+	1.61623	1.49055		anatomical structure development;ATP-dependent chromatin remodeling;biological regulation;biosynthetic process;cellular biosynthetic process;cellular component organization;cellular component organization at cellular level;cellular component organization or biogenesis;cellular component organization or biogenesis at cellular level;cellular macromolecule biosynthetic process;cellular macromolecule…	binding;chromatin binding;DNA binding;methyl-CpG binding;nucleic acid binding;nucleotide binding;sequence-specific DNA binding	cell part;chromatin;chromatin remodeling complex;chromosomal part;cytoplasm;heterochromatin;histone deacetylase complex;intracellular organelle part;intracellular part;macromolecular complex;nuclear chromatin;nuclear chromosome part;nuclear part;nucleoplasm;nucleoplasm part;NuRD complex;organelle part;protein complex;transcriptional repressor complex		7	7	7	39.2	39.2	39.2	32.844	0	95.133	214780000	19	1.49055	0.00841791	1.61623	0.986273	O95983	O95983	Human Swissprot	Methyl-CpG-binding domain protein 3	MBD3
26.9366	26.7689	26.5133	25.5701	25.7214	NaN	Arginine--tRNA ligase, cytoplasmic	RARS	+	1.61551	1.70134		amine metabolic process;amino acid activation;arginyl-tRNA aminoacylation;carboxylic acid metabolic process;cellular amine metabolic process;cellular amino acid metabolic process;cellular ketone metabolic process;cellular macromolecule metabolic process;cellular metabolic process;cellular nitrogen compound metabolic process;cellular process;gene expression;macromolecule metabolic process;metaboli…	adenyl nucleotide binding;adenyl ribonucleotide binding;amine binding;amino acid binding;aminoacyl-tRNA ligase activity;arginine binding;arginine-tRNA ligase activity;ATP binding;binding;carboxylic acid binding;catalytic activity;ligase activity;ligase activity, forming aminoacyl-tRNA and related compounds;ligase activity, forming carbon-oxygen bonds;nucleic acid binding;nucleotide binding;purine…	aminoacyl-tRNA synthetase multienzyme complex;cell part;cytoplasm;cytoplasmic part;cytosol;extracellular membrane-bounded organelle;extracellular organelle;extracellular region part;extracellular vesicular exosome;intracellular membrane-bounded organelle;intracellular organelle;intracellular organelle part;intracellular part;macromolecular complex;membrane;membrane-bounded organelle;membrane-boun…	Aminoacyl-tRNA biosynthesis	18	18	18	30.5	30.5	30.5	75.378	0	113.78	453860000	46	1.70134	0.00561983	1.61551	1.05055	P54136	P54136	Human Swissprot	Arginine--tRNA ligase, cytoplasmic	RARS
24.3964	24.3901	24.1831	NaN	NaN	NaN	Translation initiation factor eIF-2B subunit beta	EIF2B2	+	1.61497	2.27393		anatomical structure development;axon ensheathment;biological regulation;biosynthetic process;cell development;cellular biosynthetic process;cellular developmental process;cellular macromolecule biosynthetic process;cellular macromolecule metabolic process;cellular metabolic process;cellular process;cellular protein metabolic process;cellular response to stimulus;central nervous system developmen…	adenyl nucleotide binding;adenyl ribonucleotide binding;ATP binding;binding;GTP binding;guanyl nucleotide binding;guanyl ribonucleotide binding;nucleic acid binding;nucleotide binding;purine nucleotide binding;purine ribonucleoside triphosphate binding;purine ribonucleotide binding;ribonucleotide binding;RNA binding;translation factor activity, nucleic acid binding;translation initiation factor a…	cell part;cytoplasm;cytoplasmic part;cytosol;eukaryotic translation initiation factor 2B complex;intracellular part;macromolecular complex;protein complex	RNA transport	3	3	3	11.1	11.1	11.1	38.989	0	20.988	77468000	10	2.27393	0.00208511	1.61497	1.18997	P49770	P49770	Human Swissprot	Translation initiation factor eIF-2B subunit beta	EIF2B2
24.4242	24.3144	24.7654	NaN	NaN	NaN	Serine/arginine-rich splicing factor 1	SRSF1	+	1.61245	3.32633		biological regulation;biosynthetic process;cardiac muscle contraction;cellular biosynthetic process;cellular component assembly;cellular component assembly at cellular level;cellular component organization;cellular component organization at cellular level;cellular component organization or biogenesis;cellular component organization or biogenesis at cellular level;cellular macromolecular complex a…	binding;mRNA binding;nucleic acid binding;nucleotide binding;RNA binding	catalytic step 2 spliceosome;cell part;cytoplasm;extracellular membrane-bounded organelle;extracellular organelle;extracellular region part;extracellular vesicular exosome;intracellular membrane-bounded organelle;intracellular organelle;intracellular organelle part;intracellular part;macromolecular complex;membrane-bounded organelle;membrane-bounded vesicle;nuclear body;nuclear part;nuclear speck…	Spliceosome	4	4	4	17.3	17.3	17.3	27.744	0	29.472	92861000	13	3.32633	0.00185915	1.61245	1.36136	Q07955	Q07955	Human Swissprot	Serine/arginine-rich splicing factor 1	SRSF1
24.8624	25.0562	25.4887	NaN	24.1278	NaN	X-ray repair cross-complementing protein 5	XRCC5	+	1.61018	1.95637		anatomical structure development;anatomical structure homeostasis;biological regulation;biosynthetic process;brain development;cell differentiation;cell proliferation;cellular biosynthetic process;cellular component organization;cellular component organization at cellular level;cellular component organization or biogenesis;cellular component organization or biogenesis at cellular level;cellular d…	adenyl nucleotide binding;adenyl ribonucleotide binding;ATP binding;ATPase activity;ATPase activity, coupled;ATP-dependent DNA helicase activity;ATP-dependent helicase activity;binding;catalytic activity;damaged DNA binding;DNA binding;DNA helicase activity;DNA-dependent ATPase activity;double-stranded DNA binding;enzyme binding;helicase activity;hydrolase activity;hydrolase activity, acting on a…	cell part;chromosomal part;chromosome, telomeric region;cytoplasmic part;cytosol;intracellular membrane-bounded organelle;intracellular non-membrane-bounded organelle;intracellular organelle;intracellular organelle part;intracellular part;Ku70:Ku80 complex;macromolecular complex;membrane;membrane-bounded organelle;nonhomologous end joining complex;non-membrane-bounded organelle;nuclear chromosome…	Non-homologous end-joining	12	12	12	31.3	31.3	31.3	82.704	0	119.78	151070000	27	1.95637	0.00332075	1.61018	1.11563	P13010	P13010	Human Swissprot	X-ray repair cross-complementing protein 5	XRCC5
24.9406	25.0577	24.8941	24.3625	NaN	NaN	Dynamin-2	DNM2	+	1.60286	1.73884		anatomical structure morphogenesis;antigen processing and presentation;antigen processing and presentation of exogenous antigen;antigen processing and presentation of exogenous peptide antigen;antigen processing and presentation of exogenous peptide antigen via MHC class II;antigen processing and presentation of peptide antigen;antigen processing and presentation of peptide antigen via MHC class …	binding;catalytic activity;cytoskeletal protein binding;enzyme binding;GTP binding;GTPase activity;guanyl nucleotide binding;guanyl ribonucleotide binding;hydrolase activity;hydrolase activity, acting on acid anhydrides;hydrolase activity, acting on acid anhydrides, in phosphorus-containing anhydrides;microtubule binding;nucleoside-triphosphatase activity;nucleotide binding;protein binding;protei…	adherens junction;anchoring junction;cell junction;cell part;cell-substrate adherens junction;cell-substrate junction;coated pit;cytoplasm;cytoplasmic part;cytoplasmic vesicle membrane;cytoplasmic vesicle part;cytoskeletal part;cytosol;endocytic vesicle membrane;extracellular membrane-bounded organelle;extracellular organelle;extracellular region part;extracellular vesicular exosome;focal adhesio…	Bacterial invasion of epithelial cells;Endocrine and other factor-regulated calcium reabsorption;Endocytosis;Fc gamma R-mediated phagocytosis	11	11	10	16.9	16.9	16.1	98.063	0	92.446	138110000	21	1.73884	0.00526496	1.60286	1.05567	P50570;Q9UQ16	P50570	Human Swissprot	Dynamin-2	DNM2
24.6868	24.5017	25.1179	NaN	NaN	NaN	Serine hydroxymethyltransferase, mitochondrial	SHMT2	+	1.59462	1.39395		amine biosynthetic process;amine metabolic process;biological regulation;biosynthetic process;carboxylic acid biosynthetic process;carboxylic acid metabolic process;cellular amine metabolic process;cellular amino acid biosynthetic process;cellular amino acid metabolic process;cellular aromatic compound metabolic process;cellular biosynthetic process;cellular component assembly;cellular component …	aldehyde-lyase activity;amine binding;amino acid binding;binding;carbon-carbon lyase activity;carboxylic acid binding;catalytic activity;chromatin binding;cofactor binding;glycine hydroxymethyltransferase activity;hydroxymethyl-, formyl- and related transferase activity;L-allo-threonine aldolase activity;lyase activity;pyridoxal phosphate binding;threonine aldolase activity;transferase activity;t…	cell part;cytoplasmic part;cytoskeleton;extracellular membrane-bounded organelle;extracellular organelle;extracellular region part;extracellular vesicular exosome;intracellular membrane-bounded organelle;intracellular non-membrane-bounded organelle;intracellular organelle;intracellular organelle lumen;intracellular organelle part;intracellular part;membrane;membrane-bounded organelle;membrane-bou…	Cyanoamino acid metabolism;Glycine, serine and threonine metabolism;Methane metabolism;One carbon pool by folate	6	6	6	21	21	21	55.992	0	61.329	102350000	16	1.39395	0.00945205	1.59462	0.945796	P34897	P34897	Human Swissprot	Serine hydroxymethyltransferase, mitochondrial	SHMT2
24.5462	25.1699	24.4922	NaN	NaN	NaN	DNA-directed RNA polymerases I and III subunit RPAC2	POLR1D	+	1.58366	2.99723		biological regulation;biosynthetic process;cellular biosynthetic process;cellular macromolecule biosynthetic process;cellular macromolecule metabolic process;cellular metabolic process;cellular nitrogen compound metabolic process;cellular process;defense response;gene expression;immune response;immune system process;innate immune response;macromolecule biosynthetic process;macromolecule metabolic…	binding;catalytic activity;DNA binding;DNA-directed RNA polymerase activity;nucleic acid binding;nucleotidyltransferase activity;RNA polymerase activity;transferase activity;transferase activity, transferring phosphorus-containing groups	cell part;cytoplasmic part;cytosol;DNA-directed RNA polymerase complex;DNA-directed RNA polymerase I complex;DNA-directed RNA polymerase III complex;intracellular organelle part;intracellular part;macromolecular complex;nuclear DNA-directed RNA polymerase complex;nuclear part;nucleolar part;nucleoplasm;nucleoplasm part;organelle part;protein complex;RNA polymerase complex	Cytosolic DNA-sensing pathway;Purine metabolism;Pyrimidine metabolism;RNA polymerase	4	4	4	48.9	48.9	48.9	15.237	0	50.707	105250000	10	2.99723	0.00173684	1.58366	1.29686	Q9Y2S0	Q9Y2S0	Human Swissprot	DNA-directed RNA polymerases I and III subunit RPAC2	POLR1D
25.8836	25.1462	25.5855	24.1755	24.0363	NaN	Serine/threonine-protein phosphatase PP1-gamma catalytic subunit;Serine/threonine-protein phosphatase PP1-alpha catalytic subunit;Serine/threonine-protein phosphatase PP1-beta catalytic subunit	PPP1CC;PPP1CA;PPP1CB	+	1.57965	2.71404		acylglycerol catabolic process;acylglycerol metabolic process;anatomical structure development;anatomical structure morphogenesis;biological regulation;branching morphogenesis of a tube;carbohydrate metabolic process;catabolic process;cell cycle;cell cycle process;cell differentiation;cell division;cell surface receptor linked signaling pathway;cellular carbohydrate metabolic process;cellular cat…	binding;catalytic activity;cation binding;enzyme binding;hydrolase activity;hydrolase activity, acting on ester bonds;ion binding;kinase binding;metal ion binding;myosin phosphatase activity;myosin-light-chain-phosphatase activity;phosphatase activity;phosphoprotein phosphatase activity;phosphoric ester hydrolase activity;protein binding;protein kinase binding;protein N-terminus binding;protein s…	adherens junction;anchoring junction;cell division site part;cell junction;cell part;cell projection;cell projection part;cell-substrate adherens junction;cell-substrate junction;chromosomal part;cleavage furrow;condensed chromosome kinetochore;cytoplasm;cytoplasmic part;cytosol;dendritic spine;extracellular membrane-bounded organelle;extracellular organelle;extracellular region part;extracellula…	Focal adhesion;Insulin signaling pathway;Long-term potentiation;Meiosis - yeast;Oocyte meiosis;Regulation of actin cytoskeleton;Vascular smooth muscle contraction	7	7	7	33.4	33.4	33.4	36.983	0	61.113	196390000	28	2.71404	0.00160976	1.57965	1.25079	P36873;P62136;P62140	P36873;P62136;P62140	Human Swissprot	Serine/threonine-protein phosphatase PP1-gamma catalytic subunit;Serine/threonine-protein phosphatase PP1-alpha catalytic subunit;Serine/threonine-protein phosphatase PP1-beta catalytic subunit	PPP1CC;PPP1CA;PPP1CB
24.5263	24.4079	24.7546	NaN	NaN	NaN	Transforming protein RhoA	RHOA	+	1.57591	3.05704		actin cytoskeleton organization;actin filament-based process;anatomical structure development;anatomical structure morphogenesis;apical junction assembly;apolipoprotein A-I-mediated signaling pathway;axon guidance;biological regulation;blood coagulation;cell activation;cell cycle process;cell junction assembly;cell junction organization;cell migration;cell motility;cell surface receptor linked si…	binding;catalytic activity;cytoskeletal protein binding;GTP binding;GTPase activity;guanyl nucleotide binding;guanyl ribonucleotide binding;hydrolase activity;hydrolase activity, acting on acid anhydrides;hydrolase activity, acting on acid anhydrides, in phosphorus-containing anhydrides;myosin binding;nucleoside-triphosphatase activity;nucleotide binding;protein binding;purine nucleotide binding;…	adherens junction;anchoring junction;apical junction complex;cell cortex;cell division site part;cell junction;cell part;cell projection;cell-cell junction;cell-substrate adherens junction;cell-substrate junction;cleavage furrow;cytoplasmic part;cytoskeleton;cytosol;endoplasmic reticulum membrane;endoplasmic reticulum part;endosome;extracellular membrane-bounded organelle;extracellular organelle;…	Adherens junction;Axon guidance;Bacterial invasion of epithelial cells;Chemokine signaling pathway;Colorectal cancer;Endocytosis;Focal adhesion;ko05152;Leukocyte transendothelial migration;Neurotrophin signaling pathway;Pancreatic secretion;Pathogenic Escherichia coli infection;Pathways in cancer;Regulation of actin cytoskeleton;T cell receptor signaling pathway;TGF-beta signaling pathway;Tight j…	5	5	5	29	29	29	21.768	0	39.907	89462000	13	3.05704	0.00176	1.57591	1.30008	P61586;P08134;P62745	P61586	Human Swissprot	Transforming protein RhoA	RHOA
24.8292	25.1388	24.1525	NaN	NaN	NaN	Glycogen phosphorylase, liver form	PYGL	+	1.5612	1.81609		5-phosphoribose 1-diphosphate biosynthetic process;5-phosphoribose 1-diphosphate metabolic process;alcohol biosynthetic process;alcohol metabolic process;biological regulation;biosynthetic process;carbohydrate biosynthetic process;carbohydrate catabolic process;carbohydrate homeostasis;carbohydrate metabolic process;catabolic process;cell death;cellular biosynthetic process;cellular carbohydrate …	adenyl nucleotide binding;adenyl ribonucleotide binding;AMP binding;ATP binding;bile acid binding;binding;carbohydrate binding;carboxylic acid binding;catalytic activity;cofactor binding;drug binding;glucose binding;glycogen phosphorylase activity;identical protein binding;lipid binding;monocarboxylic acid binding;monosaccharide binding;nucleobase binding;nucleotide binding;phosphorylase activity…	cell part;cytoplasm;cytoplasmic part;cytosol;extracellular membrane-bounded organelle;extracellular organelle;extracellular region part;extracellular vesicular exosome;intracellular part;membrane;membrane-bounded organelle;membrane-bounded vesicle;organelle;plasma membrane;vesicle	Insulin signaling pathway;Starch and sucrose metabolism	7	7	7	9.2	9.2	9.2	97.147	0	48.298	103090000	19	1.81609	0.00531034	1.5612	1.05758	P06737	P06737	Human Swissprot	Glycogen phosphorylase, liver form	PYGL
25.3908	25.5617	25.5388	NaN	NaN	NaN	T-complex protein 1 subunit beta	CCT2	+	1.55583	2.02722		binding of sperm to zona pellucida;cell recognition;cell-cell recognition;cellular component assembly;cellular component assembly at cellular level;cellular component organization;cellular component organization at cellular level;cellular component organization or biogenesis;cellular component organization or biogenesis at cellular level;cellular macromolecular complex assembly;cellular macromole…	adenyl nucleotide binding;adenyl ribonucleotide binding;ATP binding;binding;enzyme binding;nucleotide binding;protein binding;purine nucleotide binding;purine ribonucleoside triphosphate binding;purine ribonucleotide binding;ribonucleotide binding;ubiquitin protein ligase binding;unfolded protein binding	cell body;cell part;chaperonin-containing T-complex;cytoplasm;cytoplasmic part;cytoskeletal part;cytosol;cytosolic part;extracellular membrane-bounded organelle;extracellular organelle;extracellular region part;extracellular vesicular exosome;intracellular organelle part;intracellular part;macromolecular complex;membrane-bounded organelle;membrane-bounded vesicle;microtubule;organelle;organelle p…		10	10	10	27.7	27.7	27.7	57.488	0	88.074	161330000	23	2.02722	0.00328972	1.55583	1.10552	P78371	P78371	Human Swissprot	T-complex protein 1 subunit beta	CCT2
24.7845	24.6697	24.5097	NaN	NaN	NaN	Acetolactate synthase-like protein	ILVBL	+	1.54606	3.88392			binding;catalytic activity;cation binding;coenzyme binding;cofactor binding;ion binding;magnesium ion binding;metal ion binding;thiamine pyrophosphate binding;transferase activity;vitamin binding	cell part;integral to membrane;intrinsic to membrane;membrane;membrane part		4	4	4	9	9	9	67.867	0	31.399	116280000	11	3.88392	0.00194118	1.54606	1.37184	A1L0T0	A1L0T0	Human Swissprot	Acetolactate synthase-like protein	ILVBL
26.493	26.7861	26.1943	25.4157	25.5416	NaN	Exocyst complex component 5	EXOC5	+	1.53354	1.60829		cellular component organization;cellular component organization at cellular level;cellular component organization or biogenesis;cellular component organization or biogenesis at cellular level;cellular macromolecule metabolic process;cellular metabolic process;cellular process;cellular protein metabolic process;establishment of localization;establishment of localization in cell;establishment of pr…	binding;enzyme binding;GTPase binding;protein binding;Ral GTPase binding;Ras GTPase binding;small GTPase binding	cell part;cytoplasm;cytoplasmic part;cytosol;intracellular part		12	12	12	26.6	26.6	26.6	81.852	0	133.38	408650000	41	1.60829	0.00815038	1.53354	0.989659	O00471	O00471	Human Swissprot	Exocyst complex component 5	EXOC5
25.9853	26.1121	25.7675	25.5386	25.4978	NaN	RuvB-like 2	RUVBL2	+	1.5253	0.929151		biological regulation;biosynthetic process;cellular biosynthetic process;cellular component organization;cellular component organization at cellular level;cellular component organization or biogenesis;cellular component organization or biogenesis at cellular level;cellular macromolecule biosynthetic process;cellular macromolecule metabolic process;cellular metabolic process;cellular nitrogen comp…	5'-3' DNA helicase activity;adenyl nucleotide binding;adenyl ribonucleotide binding;ATP binding;ATPase activity;ATPase activity, coupled;ATP-dependent 5'-3' DNA helicase activity;ATP-dependent DNA helicase activity;ATP-dependent helicase activity;binding;catalytic activity;chromatin binding;chromatin DNA binding;core promoter binding;core promoter sequence-specific DNA binding;damaged DNA binding…	cell part;chromatin;chromatin remodeling complex;chromosomal part;cytoplasm;DNA helicase complex;euchromatin;extracellular membrane-bounded organelle;extracellular organelle;extracellular region part;extracellular vesicular exosome;H4/H2A histone acetyltransferase complex;histone acetyltransferase complex;histone methyltransferase complex;Ino80 complex;intracellular;intracellular membrane-bounded…		10	10	10	28.1	28.1	28.1	51.156	0	103.18	278570000	35	0.929151	0.0453516	1.5253	0.72867	Q9Y230	Q9Y230	Human Swissprot	RuvB-like 2	RUVBL2
27.0312	27.2785	27.0198	25.6957	26.1211	24.9473	Glutamine--tRNA ligase	QARS	+	1.52182	2.20152		amine metabolic process;amino acid activation;anatomical structure development;brain development;carboxylic acid metabolic process;cellular amine metabolic process;cellular amino acid metabolic process;cellular ketone metabolic process;cellular macromolecule metabolic process;cellular metabolic process;cellular nitrogen compound metabolic process;cellular process;developmental process;gene expres…	adenyl nucleotide binding;adenyl ribonucleotide binding;aminoacyl-tRNA ligase activity;ATP binding;binding;catalytic activity;glutamine-tRNA ligase activity;ligase activity;ligase activity, forming aminoacyl-tRNA and related compounds;ligase activity, forming carbon-oxygen bonds;nucleotide binding;purine nucleotide binding;purine ribonucleoside triphosphate binding;purine ribonucleotide binding;r…	cell part;cytoplasm;cytoplasmic part;cytosol;intracellular organelle lumen;intracellular organelle part;intracellular part;membrane-enclosed lumen;mitochondrial matrix;mitochondrial part;organelle lumen;organelle part	Aminoacyl-tRNA biosynthesis	19	19	19	32.5	32.5	32.5	87.798	0	198.02	637620000	67	2.20152	0.00341748	1.52182	1.1245	P47897	P47897	Human Swissprot	Glutamine--tRNA ligase	QARS
28.0162	27.8117	27.9666	26.8923	26.8743	25.4688	T-complex protein 1 subunit eta	CCT7	+	1.51972	1.78207		binding of sperm to zona pellucida;cell recognition;cell-cell recognition;cellular macromolecule metabolic process;cellular metabolic process;cellular process;cellular process involved in reproduction;cellular protein metabolic process;'de novo' posttranslational protein folding;'de novo' protein folding;macromolecule metabolic process;metabolic process;primary metabolic process;protein folding;p…	adenyl nucleotide binding;adenyl ribonucleotide binding;ATP binding;binding;nucleotide binding;protein binding;purine nucleotide binding;purine ribonucleoside triphosphate binding;purine ribonucleotide binding;ribonucleotide binding;unfolded protein binding	cell body;cell part;chaperonin-containing T-complex;cytoplasm;cytoplasmic part;cytoskeletal part;cytosol;cytosolic part;extracellular membrane-bounded organelle;extracellular organelle;extracellular region part;extracellular vesicular exosome;intracellular membrane-bounded organelle;intracellular organelle;intracellular organelle part;intracellular part;macromolecular complex;membrane-bounded org…		24	24	24	60	60	60	59.366	0	280.65	1072000000	85	1.78207	0.00606452	1.51972	1.02994	Q99832	Q99832	Human Swissprot	T-complex protein 1 subunit eta	CCT7
26.9015	27.0936	27.1155	25.354	26.4874	24.7717	Cytoplasmic dynein 1 light intermediate chain 1	DYNC1LI1	+	1.49914	1.67784		biological regulation;cell cycle phase;cell cycle process;cell division;cellular component movement;cellular component organization;cellular component organization at cellular level;cellular component organization or biogenesis;cellular component organization or biogenesis at cellular level;cellular process;establishment of localization;microtubule-based movement;microtubule-based process;mitosis…	adenyl nucleotide binding;adenyl ribonucleotide binding;ATP binding;binding;catalytic activity;hydrolase activity;hydrolase activity, acting on acid anhydrides;hydrolase activity, acting on acid anhydrides, in phosphorus-containing anhydrides;microtubule motor activity;motor activity;nucleoside-triphosphatase activity;nucleotide binding;purine nucleotide binding;purine ribonucleoside triphosphate…	cell part;centrosome;chromosomal part;condensed chromosome kinetochore;cytoplasm;cytoplasmic dynein complex;cytoplasmic part;cytoskeletal part;dynein complex;intracellular non-membrane-bounded organelle;intracellular organelle;intracellular organelle part;intracellular part;kinetochore;macromolecular complex;membrane;microtubule;microtubule associated complex;microtubule organizing center;non-mem…	Phagosome;Vasopressin-regulated water reabsorption	11	11	11	24.1	24.1	24.1	56.578	0	176.77	560620000	40	1.67784	0.00827481	1.49914	0.993936	Q9Y6G9	Q9Y6G9	Human Swissprot	Cytoplasmic dynein 1 light intermediate chain 1	DYNC1LI1
24.5415	24.654	25.547	NaN	NaN	NaN	Ubiquitin-like modifier-activating enzyme 1	UBA1	+	1.49792	1.48719		catabolic process;cellular catabolic process;cellular macromolecule catabolic process;cellular macromolecule metabolic process;cellular metabolic process;cellular process;cellular protein metabolic process;cellular response to stimulus;cellular response to stress;macromolecule catabolic process;macromolecule metabolic process;macromolecule modification;metabolic process;modification-dependent mac…	acid-amino acid ligase activity;adenyl nucleotide binding;adenyl ribonucleotide binding;ATP binding;binding;catalytic activity;ligase activity;ligase activity, forming carbon-nitrogen bonds;nucleotide binding;purine nucleotide binding;purine ribonucleoside triphosphate binding;purine ribonucleotide binding;ribonucleotide binding;small conjugating protein ligase activity;small protein activating e…	cell part;cytoplasm;cytoplasmic part;cytosol;extracellular membrane-bounded organelle;extracellular organelle;extracellular region part;extracellular vesicular exosome;intracellular membrane-bounded organelle;intracellular organelle;intracellular part;membrane-bounded organelle;membrane-bounded vesicle;mitochondrion;nucleus;organelle;vesicle	Parkinson's disease;Ubiquitin mediated proteolysis	12	12	12	17.9	17.9	17.9	117.85	0	100.11	121230000	19	1.48719	0.0107027	1.49792	0.939918	P22314	P22314	Human Swissprot	Ubiquitin-like modifier-activating enzyme 1	UBA1
24.5627	24.9361	24.7489	NaN	NaN	NaN	Puromycin-sensitive aminopeptidase	NPEPPS	+	1.48076	2.53051		antigen processing and presentation;antigen processing and presentation of peptide antigen;antigen processing and presentation of peptide antigen via MHC class I;cellular macromolecule metabolic process;cellular metabolic process;cellular process;cellular protein metabolic process;cellular response to chemical stimulus;cellular response to hypoxia;cellular response to oxygen levels;cellular respo…	aminopeptidase activity;binding;catalytic activity;cation binding;exopeptidase activity;hydrolase activity;ion binding;metal ion binding;metallopeptidase activity;peptidase activity;peptidase activity, acting on L-amino acid peptides;transition metal ion binding;zinc ion binding	cell part;cytoplasmic part;cytosol;extracellular membrane-bounded organelle;extracellular organelle;extracellular region part;extracellular vesicular exosome;intracellular membrane-bounded organelle;intracellular organelle;intracellular part;membrane-bounded organelle;membrane-bounded vesicle;nucleus;organelle;vesicle		6	6	6	12.1	12.1	12.1	103.28	0	56.362	97642000	14	2.53051	0.00362887	1.48076	1.15964	P55786;A6NEC2	P55786	Human Swissprot	Puromycin-sensitive aminopeptidase	NPEPPS
26.6906	27.0611	26.7849	26.2011	26.2372	NaN	Lysine--tRNA ligase	KARS	+	1.47751	1.09601		amine metabolic process;amino acid activation;biosynthetic process;bis(5'-nucleosidyl) oligophosphate biosynthetic process;bis(5'-nucleosidyl) oligophosphate metabolic process;carboxylic acid metabolic process;cellular amine metabolic process;cellular amino acid metabolic process;cellular biosynthetic process;cellular ketone metabolic process;cellular macromolecule metabolic process;cellular meta…	adenyl nucleotide binding;adenyl ribonucleotide binding;amine binding;amino acid binding;aminoacyl-tRNA ligase activity;ATP binding;binding;carboxylic acid binding;catalytic activity;cation binding;ion binding;ligase activity;ligase activity, forming aminoacyl-tRNA and related compounds;ligase activity, forming carbon-oxygen bonds;lysine-tRNA ligase activity;metal ion binding;nucleic acid binding…	aminoacyl-tRNA synthetase multienzyme complex;cell part;cytoplasm;cytoplasmic part;cytoskeleton;cytosol;extracellular region;intracellular membrane-bounded organelle;intracellular non-membrane-bounded organelle;intracellular organelle;intracellular organelle lumen;intracellular organelle part;intracellular part;macromolecular complex;membrane;membrane-bounded organelle;membrane-enclosed lumen;mic…	Aminoacyl-tRNA biosynthesis	17	17	17	37.7	37.7	37.7	68.047	0	159.46	567580000	57	1.09601	0.032385	1.47751	0.795028	Q15046	Q15046	Human Swissprot	Lysine--tRNA ligase	KARS
25.722	25.5785	26.1466	NaN	25.506	24.5636	Trifunctional purine biosynthetic protein adenosine-3;Phosphoribosylamine--glycine ligase;Phosphoribosylformylglycinamidine cyclo-ligase;Phosphoribosylglycinamide formyltransferase	GART	+	1.46803	1.20405		amine metabolic process;anatomical structure development;aromatic compound biosynthetic process;biosynthetic process;brainstem development;carboxylic acid metabolic process;cellular amine metabolic process;cellular amino acid metabolic process;cellular aromatic compound metabolic process;cellular biosynthetic process;cellular ketone metabolic process;cellular metabolic process;cellular nitrogen c…	adenyl nucleotide binding;adenyl ribonucleotide binding;ATP binding;binding;catalytic activity;cation binding;cyclo-ligase activity;hydroxymethyl-, formyl- and related transferase activity;ion binding;ligase activity;ligase activity, forming carbon-nitrogen bonds;metal ion binding;methyltransferase activity;nucleotide binding;phosphoribosylamine-glycine ligase activity;phosphoribosylformylglycina…	cell part;cytoplasmic part;cytosol;extracellular membrane-bounded organelle;extracellular organelle;extracellular region part;extracellular vesicular exosome;intracellular part;membrane-bounded organelle;membrane-bounded vesicle;organelle;vesicle	One carbon pool by folate;Purine metabolism	13	13	13	23.4	23.4	23.4	107.77	0	129.63	266480000	37	1.20405	0.0213182	1.46803	0.834834	P22102	P22102	Human Swissprot	Trifunctional purine biosynthetic protein adenosine-3;Phosphoribosylamine--glycine ligase;Phosphoribosylformylglycinamidine cyclo-ligase;Phosphoribosylglycinamide formyltransferase	GART
24.5591	25.0786	24.8495	NaN	24.2267	NaN	Dolichyl-diphosphooligosaccharide--protein glycosyltransferase subunit STT3A	STT3A	+	1.45995	1.58875		carbohydrate metabolic process;cellular carbohydrate metabolic process;cellular macromolecule metabolic process;cellular metabolic process;cellular process;cellular protein metabolic process;co-translational protein modification;glycosylation;macromolecule glycosylation;macromolecule metabolic process;macromolecule modification;metabolic process;peptidyl-amino acid modification;peptidyl-asparagin…	catalytic activity;dolichyl-diphosphooligosaccharide-protein glycotransferase activity;oligosaccharyl transferase activity;transferase activity;transferase activity, transferring glycosyl groups;transferase activity, transferring hexosyl groups	cell part;cytoplasmic part;endoplasmic reticulum membrane;endoplasmic reticulum part;integral to membrane;intracellular organelle part;intracellular part;intrinsic to membrane;macromolecular complex;membrane;membrane part;oligosaccharyltransferase complex;organelle membrane;organelle part;protein complex	N-Glycan biosynthesis;Protein processing in endoplasmic reticulum;Various types of N-glycan biosynthesis	8	8	8	10.4	10.4	10.4	80.529	0	47.56	124000000	21	1.58875	0.00971831	1.45995	0.953247	P46977	P46977	Human Swissprot	Dolichyl-diphosphooligosaccharide--protein glycosyltransferase subunit STT3A	STT3A
24.8018	24.9428	24.1399	NaN	23.1077	NaN	Ubiquitin carboxyl-terminal hydrolase 15	USP15	+	1.45717	1.62216		biological regulation;BMP signaling pathway;catabolic process;cell surface receptor linked signaling pathway;cellular catabolic process;cellular component organization;cellular component organization at cellular level;cellular component organization or biogenesis;cellular component organization or biogenesis at cellular level;cellular macromolecule catabolic process;cellular macromolecule metabol…	binding;catalytic activity;cysteine-type endopeptidase activity;cysteine-type peptidase activity;cytokine receptor binding;endopeptidase activity;hydrolase activity;identical protein binding;peptidase activity;peptidase activity, acting on L-amino acid peptides;protein binding;receptor binding;SMAD binding;small conjugating protein-specific protease activity;transforming growth factor beta recept…	cell part;cytoplasm;intracellular membrane-bounded organelle;intracellular organelle;intracellular part;membrane-bounded organelle;nucleus;organelle		11	10	10	14.5	13.6	13.6	112.42	0	88.162	102410000	20	1.62216	0.01	1.45717	0.960947	Q9Y4E8	Q9Y4E8	Human Swissprot	Ubiquitin carboxyl-terminal hydrolase 15	USP15
28.519	28.8048	28.4747	27.3179	27.58	26.5429	Probable ubiquitin carboxyl-terminal hydrolase FAF-X	USP9X	+	1.45256	2.24244		anatomical structure arrangement;anatomical structure development;axon extension;biological regulation;biosynthetic process;BMP signaling pathway;catabolic process;cell cycle phase;cell cycle process;cell division;cell growth;cell migration;cell motility;cell surface receptor linked signaling pathway;cellular biosynthetic process;cellular catabolic process;cellular component movement;cellular com…	binding;catalytic activity;co-SMAD binding;cysteine-type endopeptidase activity;cysteine-type peptidase activity;endopeptidase activity;hydrolase activity;peptidase activity;peptidase activity, acting on L-amino acid peptides;protein binding;SMAD binding;small conjugating protein-specific protease activity;ubiquitin-specific protease activity	apical part of cell;cell part;cell projection part;cytoplasm;cytoplasmic part;cytosol;growth cone;intracellular part;membrane;site of polarized growth		53	53	53	27.7	27.7	27.7	292.28	0	323.31	1718300000	170	2.24244	0.0032	1.45256	1.09373	Q93008;O00507	Q93008	Human Swissprot	Probable ubiquitin carboxyl-terminal hydrolase FAF-X	USP9X
24.8771	25.0032	24.651	24.4271	NaN	NaN	28S ribosomal protein S17, mitochondrial	MRPS17	+	1.45044	1.27011		biosynthetic process;cellular biosynthetic process;cellular component disassembly;cellular component disassembly at cellular level;cellular component organization;cellular component organization at cellular level;cellular component organization or biogenesis;cellular component organization or biogenesis at cellular level;cellular macromolecular complex disassembly;cellular macromolecular complex …	binding;nucleic acid binding;RNA binding;rRNA binding;structural constituent of ribosome;structural molecule activity	cell part;cytoplasmic part;intracellular organelle part;intracellular part;macromolecular complex;membrane;mitochondrial inner membrane;mitochondrial membrane;mitochondrial part;mitochondrial small ribosomal subunit;organellar small ribosomal subunit;organelle inner membrane;organelle membrane;organelle part;ribonucleoprotein complex;small ribosomal subunit		3	3	3	44.6	44.6	44.6	14.502	0	60.671	125950000	11	1.27011	0.0191579	1.45044	0.852644	Q9Y2R5	Q9Y2R5	Human Swissprot	28S ribosomal protein S17, mitochondrial	MRPS17
23.797	24.4855	23.8723	NaN	NaN	NaN	Isoleucine--tRNA ligase, mitochondrial	IARS2	+	1.4324	2.4773		amine metabolic process;amino acid activation;biosynthetic process;carboxylic acid metabolic process;cellular amine metabolic process;cellular amino acid metabolic process;cellular biosynthetic process;cellular component organization;cellular component organization at cellular level;cellular component organization or biogenesis;cellular component organization or biogenesis at cellular level;cellu…	adenyl nucleotide binding;adenyl ribonucleotide binding;aminoacyl-tRNA editing activity;aminoacyl-tRNA ligase activity;ATP binding;binding;carboxylic ester hydrolase activity;catalytic activity;hydrolase activity;hydrolase activity, acting on ester bonds;isoleucine-tRNA ligase activity;ligase activity;ligase activity, forming aminoacyl-tRNA and related compounds;ligase activity, forming carbon-ox…	cell part;cytoplasm;cytoplasmic part;cytosol;intracellular membrane-bounded organelle;intracellular organelle;intracellular organelle lumen;intracellular organelle part;intracellular part;membrane-bounded organelle;membrane-enclosed lumen;mitochondrial matrix;mitochondrial part;mitochondrion;organelle;organelle lumen;organelle part	Aminoacyl-tRNA biosynthesis;Valine, leucine and isoleucine biosynthesis	5	5	5	8.1	8.1	8.1	113.79	0	34.379	64680000	10	2.4773	0.00338462	1.4324	1.12151	Q9NSE4	Q9NSE4	Human Swissprot	Isoleucine--tRNA ligase, mitochondrial	IARS2
26.3729	25.7657	25.5566	25.3676	24.9336	NaN	Metastasis-associated protein MTA2	MTA2	+	1.42219	1.21265		ATP-dependent chromatin remodeling;biological regulation;cellular component organization;cellular component organization at cellular level;cellular component organization or biogenesis;cellular component organization or biogenesis at cellular level;cellular macromolecule metabolic process;cellular metabolic process;cellular nitrogen compound metabolic process;cellular process;chromatin assembly o…	binding;catalytic activity;cation binding;chromatin binding;deacetylase activity;DNA binding;histone deacetylase activity;hydrolase activity;hydrolase activity, acting on carbon-nitrogen (but not peptide) bonds;hydrolase activity, acting on carbon-nitrogen (but not peptide) bonds, in linear amides;ion binding;metal ion binding;nucleic acid binding;nucleic acid binding transcription factor activit…	cell part;chromatin;chromatin remodeling complex;chromosomal part;histone deacetylase complex;intracellular organelle part;intracellular part;macromolecular complex;membrane;nuclear chromatin;nuclear chromosome part;nuclear part;nucleoplasm;nucleoplasm part;NuRD complex;organelle part;protein complex;transcription factor complex;transcriptional repressor complex		14	14	13	21.9	21.9	20.4	75.022	0	86.069	277040000	37	1.21265	0.0252881	1.42219	0.822885	O94776;Q9BTC8	O94776	Human Swissprot	Metastasis-associated protein MTA2	MTA2
27.9987	27.263	27.8694	26.957	27.2234	24.6966	Ras GTPase-activating-like protein IQGAP1	IQGAP1	+	1.418	1.08638		anatomical structure development;biological regulation;cell development;cell surface receptor linked signaling pathway;cellular developmental process;cellular metabolic process;cellular process;cellular response to calcium ion;cellular response to chemical stimulus;cellular response to endogenous stimulus;cellular response to epidermal growth factor stimulus;cellular response to fibroblast growth…	binding;calcium ion binding;calmodulin binding;cation binding;enzyme activator activity;enzyme binding;enzyme inhibitor activity;enzyme regulator activity;GTPase activator activity;GTPase inhibitor activity;GTPase regulator activity;ion binding;kinase activator activity;kinase binding;kinase regulator activity;lipid binding;metal ion binding;nucleoside-triphosphatase regulator activity;phosphatas…	actin filament;adherens junction;anchoring junction;axon;cell junction;cell leading edge;cell part;cell projection;cell projection part;cell-substrate adherens junction;cell-substrate junction;cytoplasm;cytoplasmic part;cytoskeletal part;cytosol;extracellular membrane-bounded organelle;extracellular organelle;extracellular region part;extracellular vesicular exosome;extrinsic to internal side of …	Regulation of actin cytoskeleton	37	37	36	36.5	36.5	35.9	189.25	0	323.31	959970000	133	1.08638	0.0365538	1.418	0.773582	P46940;Q13576	P46940	Human Swissprot	Ras GTPase-activating-like protein IQGAP1	IQGAP1
25.7819	25.7074	25.3415	NaN	25.3643	NaN	GTPase-activating protein and VPS9 domain-containing protein 1	GAPVD1	+	1.41374	1.4065		biological regulation;cellular component organization;cellular component organization or biogenesis;cellular membrane organization;cellular process;cellular response to stimulus;endocytosis;establishment of localization;membrane invagination;membrane organization;positive regulation of catalytic activity;positive regulation of GTPase activity;positive regulation of hydrolase activity;positive reg…	binding;enzyme activator activity;enzyme regulator activity;GTPase activating protein binding;GTPase activator activity;GTPase regulator activity;guanyl-nucleotide exchange factor activity;nucleoside-triphosphatase regulator activity;protein binding	cell part;cytoplasmic part;cytosol;endosome;intracellular membrane-bounded organelle;intracellular organelle;intracellular part;membrane;membrane-bounded organelle;organelle		9	9	9	8.7	8.7	8.7	164.98	0	64.526	218080000	21	1.4065	0.0146258	1.41374	0.882835	Q14C86	Q14C86	Human Swissprot	GTPase-activating protein and VPS9 domain-containing protein 1	GAPVD1
24.1436	25.0909	24.232	NaN	NaN	NaN	Actin-like protein 6A	ACTL6A	+	1.41159	1.63312		anatomical structure development;ATP-dependent chromatin remodeling;biological regulation;biosynthetic process;cellular biosynthetic process;cellular component organization;cellular component organization at cellular level;cellular component organization or biogenesis;cellular component organization or biogenesis at cellular level;cellular macromolecule biosynthetic process;cellular macromolecule…	binding;chromatin binding;protein binding transcription factor activity;transcription coactivator activity;transcription cofactor activity;transcription factor binding transcription factor activity	cell part;chromatin;chromatin remodeling complex;chromosomal part;DNA helicase complex;H4/H2A histone acetyltransferase complex;histone acetyltransferase complex;Ino80 complex;intracellular membrane-bounded organelle;intracellular organelle;intracellular organelle part;intracellular part;macromolecular complex;membrane;membrane-bounded organelle;npBAF complex;NuA4 histone acetyltransferase comple…		7	7	7	28	28	28	47.46	0	85.384	90918000	15	1.63312	0.0102857	1.41159	0.943662	O96019;O94805	O96019	Human Swissprot	Actin-like protein 6A	ACTL6A
27.3753	27.1185	27.142	25.564	25.9152	25.9236	T-complex protein 1 subunit alpha	TCP1	+	1.411	3.51611		binding of sperm to zona pellucida;biological regulation;cell recognition;cell-cell recognition;cellular component assembly;cellular component assembly at cellular level;cellular component organization;cellular component organization at cellular level;cellular component organization or biogenesis;cellular component organization or biogenesis at cellular level;cellular macromolecular complex assem…	adenyl nucleotide binding;adenyl ribonucleotide binding;ATP binding;binding;enzyme binding;nucleotide binding;protein binding;purine nucleotide binding;purine ribonucleoside triphosphate binding;purine ribonucleotide binding;ribonucleotide binding;ubiquitin protein ligase binding;unfolded protein binding	acrosomal vesicle;cell body;cell part;centrosome;chaperonin-containing T-complex;chromatin;chromosomal part;cytoplasmic membrane-bounded vesicle;cytoplasmic part;cytoplasmic vesicle;cytoskeletal part;cytosol;cytosolic part;extracellular membrane-bounded organelle;extracellular organelle;extracellular region part;extracellular vesicular exosome;Golgi apparatus;heterochromatin;intracellular membran…		15	15	15	31.5	31.5	31.5	60.343	0	163.84	620740000	54	3.51611	0.00153488	1.411	1.2333	P17987	P17987	Human Swissprot	T-complex protein 1 subunit alpha	TCP1
27.1096	26.8866	26.6895	26.8206	26.4619	NaN	Dolichyl-diphosphooligosaccharide--protein glycosyltransferase 48 kDa subunit	DDOST		1.40542	0.833848		biosynthetic process;carbohydrate metabolic process;cell activation;cellular biosynthetic process;cellular carbohydrate metabolic process;cellular macromolecule biosynthetic process;cellular macromolecule metabolic process;cellular metabolic process;cellular process;cellular protein metabolic process;cotranslational protein targeting to membrane;defense response;establishment of localization;esta…	catalytic activity;dolichyl-diphosphooligosaccharide-protein glycotransferase activity;oligosaccharyl transferase activity;transferase activity;transferase activity, transferring glycosyl groups;transferase activity, transferring hexosyl groups	cell part;cytoplasmic part;endoplasmic reticulum;endoplasmic reticulum membrane;endoplasmic reticulum part;integral to membrane;intracellular membrane-bounded organelle;intracellular organelle;intracellular organelle part;intracellular part;intrinsic to membrane;macromolecular complex;membrane;membrane part;membrane-bounded organelle;oligosaccharyltransferase complex;organelle;organelle membrane;…	N-Glycan biosynthesis;Protein processing in endoplasmic reticulum;Various types of N-glycan biosynthesis	9	9	9	30.5	30.5	30.5	50.8	0	246.16	623320000	33	0.833848	0.0715194	1.40542	0.649938	P39656	P39656	Human Swissprot	Dolichyl-diphosphooligosaccharide--protein glycosyltransferase 48 kDa subunit	DDOST
26.3398	25.645	25.8528	26.6299	NaN	NaN	Cellular tumor antigen p53	TP53		1.39838	0.880653		aging;anatomical structure development;anatomical structure formation involved in morphogenesis;anatomical structure morphogenesis;anterior/posterior pattern specification;apoptosis;apoptotic mitochondrial changes;B cell lineage commitment;base-excision repair;behavior;biological regulation;biosynthetic process;blood coagulation;cell activation;cell activation involved in immune response;cell agi…	adenyl nucleotide binding;adenyl ribonucleotide binding;ATP binding;binding;cation binding;chaperone binding;chromatin binding;copper ion binding;core promoter binding;core promoter sequence-specific DNA binding;damaged DNA binding;DNA binding;enzyme binding;enzyme regulator activity;histone acetyltransferase binding;histone deacetylase regulator activity;identical protein binding;ion binding;kin…	cell part;chromatin;chromosomal part;cytoplasm;cytoplasmic part;cytosol;endoplasmic reticulum;intracellular membrane-bounded organelle;intracellular non-membrane-bounded organelle;intracellular organelle;intracellular organelle lumen;intracellular organelle part;intracellular part;macromolecular complex;membrane-bounded organelle;membrane-enclosed lumen;mitochondrial matrix;mitochondrial part;mit…	Amyotrophic lateral sclerosis (ALS);Apoptosis;Basal cell carcinoma;Bladder cancer;Cell cycle;Chronic myeloid leukemia;Colorectal cancer;Endometrial cancer;Glioma;Hepatitis C;Huntington's disease;MAPK signaling pathway;Measles;Melanoma;Neurotrophin signaling pathway;Non-small cell lung cancer;p53 signaling pathway;Pancreatic cancer;Pathways in cancer;Prostate cancer;Small cell lung cancer;Thyroid …	11	11	11	29.8	29.8	29.8	43.653	0	76.826	286580000	32	0.880653	0.0652727	1.39838	0.673869	P04637	P04637	Human Swissprot	Cellular tumor antigen p53	TP53
26.7614	25.277	24.8864	25.4855	NaN	NaN	Procollagen-lysine,2-oxoglutarate 5-dioxygenase 1	PLOD1	+	1.39209	1.04174		amine biosynthetic process;amine metabolic process;anatomical structure development;aspartate family amino acid biosynthetic process;aspartate family amino acid metabolic process;biosynthetic process;carboxylic acid biosynthetic process;carboxylic acid metabolic process;cellular amine metabolic process;cellular amino acid biosynthetic process;cellular amino acid metabolic process;cellular biosynt…	binding;carboxylic acid binding;catalytic activity;cation binding;identical protein binding;ion binding;iron ion binding;L-ascorbic acid binding;metal ion binding;oxidoreductase activity;oxidoreductase activity, acting on paired donors, with incorporation or reduction of molecular oxygen;oxidoreductase activity, acting on paired donors, with incorporation or reduction of molecular oxygen, 2-oxogl…	cell part;cytoplasmic part;endoplasmic reticulum membrane;endoplasmic reticulum part;extracellular membrane-bounded organelle;extracellular organelle;extracellular region part;extracellular vesicular exosome;intracellular organelle part;intracellular part;membrane;membrane part;membrane-bounded organelle;membrane-bounded vesicle;organelle;organelle membrane;organelle part;rough endoplasmic reticu…	Lysine degradation	10	10	10	20.6	20.6	20.6	83.549	0	90.308	232120000	24	1.04174	0.0395024	1.39209	0.747584	Q02809	Q02809	Human Swissprot	Procollagen-lysine,2-oxoglutarate 5-dioxygenase 1	PLOD1
24.2838	24.805	24.6295	NaN	NaN	NaN	Cyclin-dependent kinase inhibitor 2A	CDKN2A	+	1.38516	3.24778		aging;biological regulation;cell aging;cell cycle;cell cycle arrest;cell cycle process;cellular component assembly;cellular component assembly at cellular level;cellular component organization;cellular component organization at cellular level;cellular component organization or biogenesis;cellular component organization or biogenesis at cellular level;cellular process;cellular response to stimulus…	binding;cyclin-dependent protein kinase inhibitor activity;cyclin-dependent protein kinase regulator activity;enzyme binding;enzyme inhibitor activity;enzyme regulator activity;kinase binding;kinase inhibitor activity;kinase regulator activity;NF-kappaB binding;protein binding;protein kinase binding;protein kinase inhibitor activity;protein kinase regulator activity;protein serine/threonine kinas…	cell part;chromatin;chromosomal part;cytoplasm;cytoplasmic part;cytosol;heterochromatin;intracellular membrane-bounded organelle;intracellular organelle;intracellular organelle part;intracellular part;membrane-bounded organelle;nucleus;organelle;organelle part;senescence-associated heterochromatin focus	Bladder cancer;Cell cycle;Chronic myeloid leukemia;Glioma;Melanoma;Non-small cell lung cancer;p53 signaling pathway;Pancreatic cancer;Pathways in cancer	5	5	5	48.1	48.1	48.1	16.532	0	60.593	88294000	10	3.24778	0.00206316	1.38516	1.18784	P42771;P42772	P42771	Human Swissprot	Cyclin-dependent kinase inhibitor 2A	CDKN2A
24.3906	24.5042	24.6098	NaN	NaN	NaN	FACT complex subunit SSRP1	SSRP1	+	1.38459	2.40108		biological regulation;biosynthetic process;cellular biosynthetic process;cellular component organization;cellular component organization at cellular level;cellular component organization or biogenesis;cellular component organization or biogenesis at cellular level;cellular macromolecule biosynthetic process;cellular macromolecule metabolic process;cellular metabolic process;cellular nitrogen comp…	binding;chromatin binding;DNA binding;nucleic acid binding	cell part;chromosome;cytoplasm;intracellular membrane-bounded organelle;intracellular non-membrane-bounded organelle;intracellular organelle;intracellular organelle part;intracellular part;membrane-bounded organelle;non-membrane-bounded organelle;nuclear part;nucleolus;nucleoplasm;nucleus;organelle;organelle part		5	5	5	8	8	8	81.074	0	33.741	98352000	10	2.40108	0.00446018	1.38459	1.0804	Q08945	Q08945	Human Swissprot	FACT complex subunit SSRP1	SSRP1
25.0914	25.9451	25.2106	25.0755	NaN	24.6428	Condensin complex subunit 2	NCAPH	+	1.38092	1.02264		cell cycle;cell cycle process;cell division;cellular component organization;cellular component organization at cellular level;cellular component organization or biogenesis;cellular component organization or biogenesis at cellular level;cellular macromolecule metabolic process;cellular metabolic process;cellular nitrogen compound metabolic process;cellular process;chromosome condensation;chromosom…		cell part;chromosomal part;condensin complex;cytoplasm;cytoplasmic part;cytosol;intracellular membrane-bounded organelle;intracellular organelle;intracellular organelle part;intracellular part;macromolecular complex;membrane;membrane-bounded organelle;nucleus;organelle;organelle part;protein complex	Cell cycle - yeast	11	11	11	24.2	24.2	24.2	82.562	0	120.75	203320000	30	1.02264	0.0423256	1.38092	0.736316	Q15003	Q15003	Human Swissprot	Condensin complex subunit 2	NCAPH
28.0396	28.1646	28.0743	27.3313	27.1263	25.7102	Isoleucine--tRNA ligase, cytoplasmic	IARS	+	1.37024	1.55952		amine metabolic process;amino acid activation;carboxylic acid metabolic process;cell differentiation;cellular amine metabolic process;cellular amino acid metabolic process;cellular developmental process;cellular ketone metabolic process;cellular macromolecule metabolic process;cellular metabolic process;cellular nitrogen compound metabolic process;cellular process;developmental process;gene expre…	adenyl nucleotide binding;adenyl ribonucleotide binding;aminoacyl-tRNA editing activity;aminoacyl-tRNA ligase activity;ATP binding;binding;carboxylic ester hydrolase activity;catalytic activity;enzyme binding;GTPase binding;hydrolase activity;hydrolase activity, acting on ester bonds;isoleucine-tRNA ligase activity;ligase activity;ligase activity, forming aminoacyl-tRNA and related compounds;liga…	cell part;cytoplasm;cytoplasmic part;cytosol;extracellular membrane-bounded organelle;extracellular organelle;extracellular region part;extracellular vesicular exosome;intracellular organelle part;intracellular part;membrane;membrane-bounded organelle;membrane-bounded vesicle;nuclear part;nucleoplasm;organelle;organelle part;vesicle	Aminoacyl-tRNA biosynthesis;Valine, leucine and isoleucine biosynthesis	32	32	32	35.2	35.2	35.2	144.5	0	323.31	1243400000	112	1.55952	0.0119245	1.37024	0.906839	P41252	P41252	Human Swissprot	Isoleucine--tRNA ligase, cytoplasmic	IARS
26.3005	26.2337	26.1336	25.5719	25.8805	NaN	Structural maintenance of chromosomes protein 2	SMC2	+	1.36352	1.01465		cell cycle;cell cycle process;cell division;cellular component organization;cellular component organization at cellular level;cellular component organization or biogenesis;cellular component organization or biogenesis at cellular level;cellular macromolecular complex subunit organization;cellular macromolecule metabolic process;cellular metabolic process;cellular nitrogen compound metabolic proce…	adenyl nucleotide binding;adenyl ribonucleotide binding;ATP binding;binding;nucleotide binding;protein binding;protein dimerization activity;protein heterodimerization activity;purine nucleotide binding;purine ribonucleoside triphosphate binding;purine ribonucleotide binding;ribonucleotide binding	cell part;chromosomal part;chromosome;condensed chromosome;condensin complex;cytoplasm;cytoplasmic part;cytosol;extracellular membrane-bounded organelle;extracellular organelle;extracellular region part;extracellular vesicular exosome;intracellular membrane-bounded organelle;intracellular non-membrane-bounded organelle;intracellular organelle;intracellular organelle part;intracellular part;macrom…	Cell cycle - yeast	10	10	10	12.1	12.1	12.1	135.65	0	93.703	333420000	37	1.01465	0.0454182	1.36352	0.727968	O95347	O95347	Human Swissprot	Structural maintenance of chromosomes protein 2	SMC2
25.4886	25.7071	25.2163	25.5456	NaN	NaN	Transcription elongation factor B polypeptide 1	TCEB1	+	1.34347	1.1443		biological regulation;biosynthetic process;cellular biosynthetic process;cellular macromolecule biosynthetic process;cellular macromolecule metabolic process;cellular metabolic process;cellular nitrogen compound metabolic process;cellular process;cellular protein metabolic process;cellular response to chemical stimulus;cellular response to hypoxia;cellular response to oxygen levels;cellular respo…		cell part;cytoplasmic part;cytosol;elongin complex;intracellular organelle part;intracellular part;macromolecular complex;nuclear part;nucleoplasm;nucleoplasm part;organelle part;protein complex;transcription elongation factor complex	Pathways in cancer;Renal cell carcinoma;Ubiquitin mediated proteolysis	3	3	3	28.6	28.6	28.6	12.473	0	21.254	207690000	12	1.1443	0.0371371	1.34347	0.772289	Q15369	Q15369	Human Swissprot	Transcription elongation factor B polypeptide 1	TCEB1
25.0521	24.6736	24.9939	NaN	NaN	NaN	Protein diaphanous homolog 1	DIAPH1	+	1.34203	1.98753		actin cytoskeleton organization;actin filament organization;actin filament polymerization;actin filament-based process;actin polymerization or depolymerization;biological regulation;cell projection organization;cellular component assembly;cellular component assembly at cellular level;cellular component organization;cellular component organization at cellular level;cellular component organization …	binding;ion channel binding;protein binding;receptor binding	cell part;cell projection;cell projection membrane;cell projection part;cytoplasmic part;cytoskeletal part;cytosol;intracellular non-membrane-bounded organelle;intracellular organelle;intracellular organelle part;intracellular part;leading edge membrane;membrane part;mitotic spindle;neuron projection;non-membrane-bounded organelle;organelle;organelle part;plasma membrane part;ruffle membrane;spin…	Focal adhesion;Regulation of actin cytoskeleton;Shigellosis	8	8	8	8.1	8.1	8.1	141.35	0	55.918	116710000	18	1.98753	0.00835556	1.34203	0.985811	O60610	O60610	Human Swissprot	Protein diaphanous homolog 1	DIAPH1
24.3473	24.6716	24.3586	NaN	NaN	NaN	General transcription factor 3C polypeptide 4	GTF3C4	+	1.33613	2.29487		5S class rRNA transcription from RNA polymerase III type 1 promoter;biological regulation;biosynthetic process;cellular biosynthetic process;cellular component organization;cellular component organization at cellular level;cellular component organization or biogenesis;cellular component organization or biogenesis at cellular level;cellular macromolecule biosynthetic process;cellular macromolecule…	acetyltransferase activity;binding;catalytic activity;DNA binding;enzyme activator activity;enzyme regulator activity;histone acetyltransferase activity;lysine N-acetyltransferase activity;N-acetyltransferase activity;N-acyltransferase activity;nucleic acid binding;transferase activity;transferase activity, transferring acyl groups;transferase activity, transferring acyl groups other than amino-a…	cell part;intracellular organelle part;intracellular part;macromolecular complex;nuclear part;nucleoplasm;nucleoplasm part;organelle part;protein complex;transcription factor complex;transcription factor TFIIIC complex		6	6	6	10.6	10.6	10.6	91.981	0	48.658	81547000	14	2.29487	0.00552846	1.33613	1.03464	Q9UKN8	Q9UKN8	Human Swissprot	General transcription factor 3C polypeptide 4	GTF3C4
27.5508	27.4871	27.2312	26.843	25.9258	25.514	Sarcoplasmic/endoplasmic reticulum calcium ATPase 2	ATP2A2	+	1.32877	1.8179		anatomical structure development;biological adhesion;biological regulation;blood coagulation;calcium ion homeostasis;calcium ion transmembrane transport;calcium ion transport;calcium-mediated signaling;cation homeostasis;cation transport;cell adhesion;cellular calcium ion homeostasis;cellular cation homeostasis;cellular chemical homeostasis;cellular divalent inorganic cation homeostasis;cellular …	active transmembrane transporter activity;adenyl nucleotide binding;adenyl ribonucleotide binding;ATP binding;ATPase activity;ATPase activity, coupled;ATPase activity, coupled to movement of substances;ATPase activity, coupled to transmembrane movement of ions;ATPase activity, coupled to transmembrane movement of ions, phosphorylative mechanism;ATPase activity, coupled to transmembrane movement o…	cell part;cytoplasmic part;endoplasmic reticulum;endoplasmic reticulum membrane;endoplasmic reticulum part;integral to membrane;integral to plasma membrane;intracellular membrane-bounded organelle;intracellular organelle;intracellular organelle part;intracellular part;intrinsic to membrane;intrinsic to plasma membrane;longitudinal sarcoplasmic reticulum;membrane;membrane part;membrane-bounded org…	Alzheimer's disease;Calcium signaling pathway;Pancreatic secretion	28	28	28	32.1	32.1	32.1	114.76	0	274	758370000	79	1.8179	0.00951724	1.32877	0.94591	P16615;O14983;Q93084	P16615	Human Swissprot	Sarcoplasmic/endoplasmic reticulum calcium ATPase 2	ATP2A2
24.4699	24.2187	24.2188	NaN	NaN	NaN	5-AMP-activated protein kinase catalytic subunit alpha-1	PRKAA1	+	1.3189	1.27887	+	activation of MAPK activity;alcohol metabolic process;autophagy;biological regulation;biosynthetic process;carbohydrate homeostasis;carbohydrate metabolic process;carboxylic acid biosynthetic process;carboxylic acid metabolic process;catabolic process;cell communication;cell cycle arrest;cell cycle process;cell surface receptor linked signaling pathway;cellular biosynthetic process;cellular carbo…	[acetyl-CoA carboxylase] kinase activity;[hydroxymethylglutaryl-CoA reductase (NADPH)] kinase activity;adenyl nucleotide binding;adenyl ribonucleotide binding;AMP-activated protein kinase activity;ATP binding;binding;cAMP-dependent protein kinase activity;catalytic activity;cation binding;chromatin binding;cyclic nucleotide-dependent protein kinase activity;histone kinase activity;histone serine …	AMP-activated protein kinase complex;apical plasma membrane;cell part;cytoplasm;cytoplasmic part;cytosol;intracellular;intracellular membrane-bounded organelle;intracellular organelle;intracellular organelle part;intracellular part;macromolecular complex;membrane part;membrane-bounded organelle;nuclear part;nucleoplasm;nucleus;organelle;organelle part;plasma membrane part;protein complex	Adipocytokine signaling pathway;Hypertrophic cardiomyopathy (HCM);Insulin signaling pathway;mTOR signaling pathway;Regulation of autophagy	5	5	4	12.5	12.5	9.7	64.009	0	49.269	76707000	13	1.27887	0.0288791	1.3189	0.808108	Q13131	Q13131	Human Swissprot	5-AMP-activated protein kinase catalytic subunit alpha-1	PRKAA1
24.4887	24.4913	23.9193	NaN	NaN	NaN	Protein scribble homolog	SCRIB	+	1.31094	2.60448		anatomical structure development;anatomical structure formation involved in morphogenesis;anatomical structure morphogenesis;apoptosis;apoptosis involved in morphogenesis;astrocyte cell migration;asymmetric protein localization;auditory receptor cell stereocilium organization;biological adhesion;biological regulation;cell adhesion;cell death;cell migration;cell motility;cell projection organizati…		adherens junction;anchoring junction;basolateral plasma membrane;cell junction;cell part;cell projection;cell-cell adherens junction;cell-cell junction;cytoplasmic part;extracellular membrane-bounded organelle;extracellular organelle;extracellular region part;extracellular vesicular exosome;intracellular organelle part;intracellular part;lamellipodium;macromolecular complex;membrane;membrane part…		4	4	4	5.2	5.2	5.2	174.88	0	34.685	74434000	8	2.60448	0.00483478	1.31094	1.06249	Q14160	Q14160	Human Swissprot	Protein scribble homolog	SCRIB
24.3049	24.0635	24.0834	NaN	NaN	NaN	Kinectin	KTN1	+	1.31052	1.51971		biological regulation;cellular component movement;cellular process;cellular response to stimulus;intracellular signal transduction;microtubule-based movement;microtubule-based process;regulation of biological process;regulation of cellular process;response to stimulus;signal transduction;small GTPase mediated signal transduction		cell part;cytoplasmic part;endoplasmic reticulum;endoplasmic reticulum membrane;endoplasmic reticulum part;integral to membrane;integral to plasma membrane;intracellular membrane-bounded organelle;intracellular organelle;intracellular organelle part;intracellular part;intrinsic to membrane;intrinsic to plasma membrane;membrane;membrane part;membrane-bounded organelle;organelle;organelle membrane;…		5	5	5	6	6	6	156.27	0	35.408	63997000	10	1.51971	0.0154251	1.31052	0.870633	Q86UP2	Q86UP2	Human Swissprot	Kinectin	KTN1
24.416	24.3753	24.3721	NaN	NaN	NaN	Neurofibromin;Neurofibromin truncated	NF1	+	1.29185	4.4025		actin cytoskeleton organization;actin filament-based process;adrenal gland development;anatomical structure development;anatomical structure morphogenesis;artery morphogenesis;associative learning;astrocyte development;axon ensheathment;behavior;biological regulation;blood vessel morphogenesis;brain development;camera-type eye morphogenesis;cell communication;cell development;cell differentiation…	alcohol binding;amine binding;binding;cation binding;enzyme activator activity;enzyme regulator activity;GTPase activator activity;GTPase regulator activity;ion binding;lipid binding;nucleoside-triphosphatase regulator activity;phosphatidylcholine binding;phosphatidylethanolamine binding;phospholipid binding;quaternary ammonium group binding	axon;cell part;cell projection;cytoplasm;dendrite;intracellular membrane-bounded organelle;intracellular non-membrane-bounded organelle;intracellular organelle;intracellular organelle part;intracellular part;intrinsic to internal side of plasma membrane;intrinsic to membrane;intrinsic to plasma membrane;membrane;membrane part;membrane-bounded organelle;neuron projection;non-membrane-bounded organ…	MAPK signaling pathway	10	10	10	4.5	4.5	4.5	319.37	0	67.515	78963000	18	4.4025	0.00210753	1.29185	1.19801	P21359	P21359	Human Swissprot	Neurofibromin;Neurofibromin truncated	NF1
25.3586	25.4481	25.6348	24.4736	24.7036	NaN	Fanconi anemia group I protein	FANCI	+	1.28938	1.75727		biological regulation;cell cycle;cellular macromolecule metabolic process;cellular metabolic process;cellular nitrogen compound metabolic process;cellular process;cellular response to stimulus;cellular response to stress;DNA metabolic process;DNA repair;macromolecule metabolic process;metabolic process;nitrogen compound metabolic process;nucleic acid metabolic process;nucleobase-containing compou…	binding;DNA binding;DNA polymerase binding;enzyme binding;nucleic acid binding;protein binding	cell part;cytoplasm;intracellular membrane-bounded organelle;intracellular organelle;intracellular organelle part;intracellular part;membrane;membrane-bounded organelle;nuclear part;nucleoplasm;nucleus;organelle;organelle part;plasma membrane		19	19	19	18.5	18.5	18.5	149.32	0	125.53	194690000	35	1.75727	0.0110769	1.28938	0.913724	Q9NVI1	Q9NVI1	Human Swissprot	Fanconi anemia group I protein	FANCI
24.3293	24.4174	24.0821	NaN	NaN	NaN	CCR4-NOT transcription complex subunit 3	CNOT3	+	1.28437	2.22001		biological regulation;biosynthetic process;catabolic process;cell differentiation;cellular biosynthetic process;cellular catabolic process;cellular developmental process;cellular macromolecule biosynthetic process;cellular macromolecule catabolic process;cellular macromolecule metabolic process;cellular metabolic process;cellular nitrogen compound metabolic process;cellular process;developmental …		CCR4-NOT complex;cell part;cytoplasmic mRNA processing body;cytoplasmic part;cytosol;intracellular membrane-bounded organelle;intracellular non-membrane-bounded organelle;intracellular organelle;intracellular organelle part;intracellular part;macromolecular complex;membrane-bounded organelle;non-membrane-bounded organelle;nuclear part;nucleoplasm part;nucleus;organelle;organelle part;protein comp…	RNA degradation	4	4	4	8.4	8.4	8.4	81.871	0	33.846	74282000	7	2.22001	0.00821212	1.28437	0.992177	O75175	O75175	Human Swissprot	CCR4-NOT transcription complex subunit 3	CNOT3
26.5691	26.7123	26.7695	26.3227	25.8871	23.9951	Splicing factor 3B subunit 3	SF3B3	+	1.28201	1.13003		biological regulation;cellular component assembly;cellular component organization;cellular component organization or biogenesis;cellular macromolecule metabolic process;cellular metabolic process;cellular nitrogen compound metabolic process;cellular process;gene expression;macromolecular complex assembly;macromolecular complex subunit organization;macromolecule metabolic process;metabolic process…	binding;nucleic acid binding;RNA binding	catalytic step 2 spliceosome;cell part;intracellular organelle part;intracellular part;macromolecular complex;nuclear part;nucleoplasm;organelle part;ribonucleoprotein complex;small nuclear ribonucleoprotein complex;spliceosomal complex;U12-type spliceosomal complex	Spliceosome	17	17	17	18.7	18.7	18.7	135.58	0	163.47	478590000	51	1.13003	0.0399238	1.28201	0.746697	Q15393	Q15393	Human Swissprot	Splicing factor 3B subunit 3	SF3B3
24.7947	24.7415	24.1337	NaN	NaN	NaN	Sideroflexin-1	SFXN1	+	1.28163	1.78989		biological regulation;cation homeostasis;cation transport;cell differentiation;cellular developmental process;cellular process;chemical homeostasis;developmental process;erythrocyte differentiation;establishment of localization;homeostatic process;ion homeostasis;ion transport;iron ion homeostasis;iron ion transport;metal ion transport;myeloid cell differentiation;regulation of biological quality…	ion transmembrane transporter activity;substrate-specific transmembrane transporter activity;substrate-specific transporter activity;transmembrane transporter activity;transporter activity	cell part;cytoplasmic part;integral to membrane;intracellular membrane-bounded organelle;intracellular organelle;intracellular organelle part;intracellular part;intrinsic to membrane;membrane;membrane part;membrane-bounded organelle;mitochondrial inner membrane;mitochondrial membrane;mitochondrial part;mitochondrion;organelle;organelle inner membrane;organelle membrane;organelle part		3	3	3	10.6	10.6	10.6	35.619	0	19.307	96724000	10	1.78989	0.0111484	1.28163	0.916312	Q9H9B4	Q9H9B4	Human Swissprot	Sideroflexin-1	SFXN1
26.2243	26.5181	26.3002	25.9278	26.1127	NaN	4F2 cell-surface antigen heavy chain	SLC3A2		1.27751	0.899095		amine transport;amino acid import;amino acid transport;aromatic amino acid transport;biological regulation;blood coagulation;branched-chain aliphatic amino acid transport;calcium ion transport;carbohydrate metabolic process;carboxylic acid transport;cation transport;cell growth;cell migration;cell motility;cellular component movement;cellular process;coagulation;divalent inorganic cation transpor…	active transmembrane transporter activity;amine transmembrane transporter activity;amino acid transmembrane transporter activity;antiporter activity;binding;calcium ion transmembrane transporter activity;calcium:cation antiporter activity;calcium:sodium antiporter activity;carboxylic acid transmembrane transporter activity;catalytic activity;cation binding;cation transmembrane transporter activit…	apical plasma membrane;cell part;cell surface;cytoplasm;cytoplasmic membrane-bounded vesicle;cytoplasmic part;cytoplasmic vesicle;extracellular membrane-bounded organelle;extracellular organelle;extracellular region part;extracellular vesicular exosome;integral to membrane;intracellular membrane-bounded organelle;intracellular organelle;intracellular organelle part;intracellular part;intrinsic to…	Protein digestion and absorption	11	11	11	25.2	25.2	25.2	67.993	0	101.55	393880000	31	0.899095	0.0711654	1.27751	0.653196	P08195	P08195	Human Swissprot	4F2 cell-surface antigen heavy chain	SLC3A2
24.5603	24.4354	24.1716	NaN	NaN	NaN	PHD finger-like domain-containing protein 5A	PHF5A	+	1.27483	2.05008		biological regulation;biosynthetic process;cellular biosynthetic process;cellular macromolecule biosynthetic process;cellular macromolecule metabolic process;cellular metabolic process;cellular nitrogen compound metabolic process;cellular process;gene expression;macromolecule biosynthetic process;macromolecule metabolic process;metabolic process;mRNA metabolic process;mRNA processing;nitrogen com…	binding;DNA binding;nucleic acid binding;nucleic acid binding transcription factor activity;sequence-specific DNA binding transcription factor activity	cell part;intracellular organelle part;intracellular part;macromolecular complex;nuclear body;nuclear matrix;nuclear part;nuclear speck;nucleoplasm;nucleoplasm part;organelle part;ribonucleoprotein complex;small nuclear ribonucleoprotein complex;spliceosomal complex;U12-type spliceosomal complex;U2 snRNP	Spliceosome	4	4	4	33.6	33.6	33.6	12.405	0	25.405	98471000	13	2.05008	0.00985714	1.27483	0.959635	Q7RTV0	Q7RTV0	Human Swissprot	PHD finger-like domain-containing protein 5A	PHF5A
24.9879	24.8413	24.6683	NaN	NaN	24.6269	OTU domain-containing protein 4	OTUD4	+	1.26612	1.39038		cellular macromolecule metabolic process;cellular metabolic process;cellular process;cellular protein metabolic process;macromolecule metabolic process;macromolecule modification;metabolic process;primary metabolic process;protein deubiquitination;protein K48-linked deubiquitination;protein metabolic process;protein modification by small protein conjugation or removal;protein modification by smal…	catalytic activity;cysteine-type peptidase activity;hydrolase activity;peptidase activity;peptidase activity, acting on L-amino acid peptides;small conjugating protein-specific protease activity;ubiquitin-specific protease activity			8	8	8	9.9	9.9	9.9	124.04	0	57.825	107880000	18	1.39038	0.0256313	1.26612	0.818729	Q01804	Q01804	Human Swissprot	OTU domain-containing protein 4	OTUD4
24.9065	24.6205	23.9901	NaN	NaN	NaN	Utrophin	UTRN	+	1.26458	2.06425		aging;anatomical structure development;anatomical structure morphogenesis;biological regulation;cell differentiation;cell part morphogenesis;cell projection morphogenesis;cell projection organization;cellular component morphogenesis;cellular component organization;cellular component organization at cellular level;cellular component organization or biogenesis;cellular component organization or bio…	actin binding;binding;cation binding;cytoskeletal protein binding;enzyme binding;integrin binding;ion binding;kinase binding;metal ion binding;protein binding;protein complex binding;protein kinase binding;receptor binding;transition metal ion binding;vinculin binding;zinc ion binding	cell junction;cell part;cell projection;cell projection membrane;cell projection part;contractile fiber;cytoplasm;cytoplasmic part;cytoskeleton;dystrophin-associated glycoprotein complex;extracellular membrane-bounded organelle;extracellular organelle;extracellular region part;extracellular vesicular exosome;filopodium;filopodium membrane;intracellular non-membrane-bounded organelle;intracellular…		12	12	11	5.5	5.5	5.2	394.46	0	80.303	86903000	22	2.06425	0.00978723	1.26458	0.956126	P46939	P46939	Human Swissprot	Utrophin	UTRN
25.2779	24.8972	24.6372	24.7508	NaN	NaN	NADH dehydrogenase [ubiquinone] iron-sulfur protein 3, mitochondrial	NDUFS3	+	1.26421	1.19001		anatomical structure development;biological regulation;cellular metabolic process;cellular process;developmental process;electron transport chain;generation of precursor metabolites and energy;metabolic process;mitochondrial electron transport, NADH to ubiquinone;negative regulation of biological process;negative regulation of cell growth;negative regulation of cellular process;negative regulatio…	catalytic activity;electron carrier activity;NADH dehydrogenase (quinone) activity;NADH dehydrogenase (ubiquinone) activity;NADH dehydrogenase activity;oxidoreductase activity;oxidoreductase activity, acting on NADH or NADPH;oxidoreductase activity, acting on NADH or NADPH, quinone or similar compound as acceptor	cell part;cytoplasmic part;intracellular membrane-bounded organelle;intracellular organelle;intracellular organelle part;intracellular part;macromolecular complex;membrane;membrane part;membrane-bounded organelle;mitochondrial inner membrane;mitochondrial membrane;mitochondrial membrane part;mitochondrial part;mitochondrial respiratory chain complex I;mitochondrion;NADH dehydrogenase complex;nucl…	Alzheimer's disease;Huntington's disease;Oxidative phosphorylation;Parkinson's disease	4	4	4	18.6	18.6	18.6	30.241	0	36.087	137680000	18	1.19001	0.0380887	1.26421	0.760298	O75489	O75489	Human Swissprot	NADH dehydrogenase [ubiquinone] iron-sulfur protein 3, mitochondrial	NDUFS3
26.0103	26.0761	25.879	NaN	25.8169	26.1339	Protein LTV1 homolog	LTV1		1.26332	0.731608				cell part;cytoplasm;intracellular organelle part;intracellular part;nuclear part;nucleoplasm;organelle part		8	8	8	25.1	25.1	25.1	54.854	0	68.722	319580000	24	0.731608	0.120013	1.26332	0.560247	Q96GA3	Q96GA3	Human Swissprot	Protein LTV1 homolog	LTV1
24.6101	24.3807	24.5766	NaN	NaN	NaN	Long-chain-fatty-acid--CoA ligase 3	ACSL3	+	1.26209	1.18299		acyl-CoA biosynthetic process;acyl-CoA metabolic process;acylglycerol biosynthetic process;acylglycerol metabolic process;anatomical structure development;biological regulation;biosynthetic process;brain development;carboxylic acid biosynthetic process;carboxylic acid metabolic process;cellular biosynthetic process;cellular component assembly;cellular component organization;cellular component org…	adenyl nucleotide binding;adenyl ribonucleotide binding;ATP binding;binding;catalytic activity;enzyme binding;fatty acid ligase activity;kinase binding;ligase activity;ligase activity, forming carbon-sulfur bonds;long-chain fatty acid-CoA ligase activity;nucleotide binding;protein binding;protein domain specific binding;protein kinase binding;purine nucleotide binding;purine ribonucleoside tripho…	cell part;cytoplasmic part;endoplasmic reticulum;endoplasmic reticulum membrane;endoplasmic reticulum part;Golgi apparatus;integral to membrane;intracellular membrane-bounded organelle;intracellular organelle;intracellular organelle part;intracellular part;intrinsic to membrane;lipid particle;membrane;membrane part;membrane-bounded organelle;microbody;microbody membrane;microbody part;mitochondri…	Adipocytokine signaling pathway;Fatty acid metabolism;Peroxisome;PPAR signaling pathway	6	6	6	12.6	12.6	12.6	80.419	0	44.6	92214000	13	1.18299	0.0388627	1.26209	0.757299	O95573;O60488	O95573	Human Swissprot	Long-chain-fatty-acid--CoA ligase 3	ACSL3
25.7289	25.1027	24.7499	NaN	NaN	25.7148	Calcium homeostasis endoplasmic reticulum protein	CHERP		1.25254	0.901746		anatomical structure development;biological regulation;calcium ion homeostasis;calcium ion transport;calcium ion transport into cytosol;cation homeostasis;cation transport;cellular calcium ion homeostasis;cellular cation homeostasis;cellular chemical homeostasis;cellular divalent inorganic cation homeostasis;cellular homeostasis;cellular ion homeostasis;cellular macromolecule metabolic process;ce…	binding;ion channel binding;protein binding	cell part;cytoplasm;cytoplasmic part;endoplasmic reticulum membrane;endoplasmic reticulum part;intracellular organelle part;intracellular part;membrane;membrane part;organelle membrane;organelle part;perinuclear region of cytoplasm;sarcoplasmic reticulum membrane	Spliceosome	8	8	8	13.9	13.9	13.9	103.7	0	56.306	180260000	15	0.901746	0.0729421	1.25254	0.647812	Q8IWX8	Q8IWX8	Human Swissprot	Calcium homeostasis endoplasmic reticulum protein	CHERP
23.9121	24.6296	24.1238	NaN	NaN	NaN	CCR4-NOT transcription complex subunit 2	CNOT2	+	1.24435	2.08902		biological regulation;biosynthetic process;catabolic process;cell differentiation;cellular biosynthetic process;cellular catabolic process;cellular developmental process;cellular macromolecule biosynthetic process;cellular macromolecule catabolic process;cellular macromolecule metabolic process;cellular metabolic process;cellular nitrogen compound metabolic process;cellular process;developmental …	protein binding transcription factor activity;RNA polymerase II transcription cofactor activity;RNA polymerase II transcription factor binding transcription factor activity;transcription cofactor activity;transcription factor binding transcription factor activity	CCR4-NOT complex;cell part;cytoplasm;cytoplasmic part;cytosol;intracellular membrane-bounded organelle;intracellular organelle;intracellular organelle part;intracellular part;macromolecular complex;membrane;membrane-bounded organelle;nuclear part;nucleoplasm part;nucleus;organelle;organelle part;protein complex;transcription factor complex	RNA degradation	3	3	3	13.9	13.9	13.9	59.737	0	22.723	70793000	7	2.08902	0.00958333	1.24435	0.948418	Q9NZN8	Q9NZN8	Human Swissprot	CCR4-NOT transcription complex subunit 2	CNOT2
24.0464	23.7174	24.0982	NaN	NaN	NaN	Phosphatidylserine decarboxylase proenzyme;Phosphatidylserine decarboxylase alpha chain;Phosphatidylserine decarboxylase beta chain	PISD	+	1.23369	1.87909		alcohol metabolic process;amine biosynthetic process;amine metabolic process;biosynthetic process;cellular amine metabolic process;cellular biogenic amine biosynthetic process;cellular biogenic amine metabolic process;cellular biosynthetic process;cellular lipid metabolic process;cellular metabolic process;cellular nitrogen compound biosynthetic process;cellular nitrogen compound metabolic proces…	carbon-carbon lyase activity;carboxy-lyase activity;catalytic activity;lyase activity;phosphatidylserine decarboxylase activity	cell part;cytoplasmic part;intracellular membrane-bounded organelle;intracellular organelle;intracellular part;membrane-bounded organelle;mitochondrion;nucleus;organelle	Glycerophospholipid metabolism	5	5	5	14.2	14.2	14.2	46.671	0	33.12	55027000	9	1.87909	0.012	1.23369	0.907671	Q9UG56	Q9UG56	Human Swissprot	Phosphatidylserine decarboxylase proenzyme;Phosphatidylserine decarboxylase alpha chain;Phosphatidylserine decarboxylase beta chain	PISD
24.6028	24.7401	25.0542	NaN	NaN	NaN	DNA polymerase delta catalytic subunit	POLD1	+	1.22913	1.66753		anatomical structure homeostasis;base-excision repair;base-excision repair, gap-filling;biological regulation;biosynthetic process;cell cycle;cellular biosynthetic process;cellular component organization;cellular component organization at cellular level;cellular component organization or biogenesis;cellular component organization or biogenesis at cellular level;cellular macromolecule biosynthetic…	3'-5' exonuclease activity;3'-5'-exodeoxyribonuclease activity;4 iron, 4 sulfur cluster binding;binding;catalytic activity;cation binding;chromatin binding;damaged DNA binding;deoxyribonuclease activity;DNA binding;DNA polymerase activity;DNA-directed DNA polymerase activity;exodeoxyribonuclease activity;exodeoxyribonuclease activity, producing 5'-phosphomonoesters;exonuclease activity;exonucleas…	aggresome;cell part;chromosomal part;cytoplasm;delta DNA polymerase complex;DNA polymerase complex;inclusion body;intracellular membrane-bounded organelle;intracellular organelle;intracellular organelle part;intracellular part;macromolecular complex;membrane;membrane-bounded organelle;nuclear chromosome part;nuclear part;nucleoplasm;nucleotide-excision repair complex;nucleus;organelle;organelle p…	Base excision repair;DNA replication;Homologous recombination;Mismatch repair;Nucleotide excision repair;Purine metabolism;Pyrimidine metabolism	8	8	8	15.2	15.2	15.2	123.63	0	69.46	104850000	20	1.66753	0.0168047	1.22913	0.865501	P28340	P28340	Human Swissprot	DNA polymerase delta catalytic subunit	POLD1
24.6536	24.5896	24.797	NaN	24.6369	NaN	Cyclin-T1	CCNT1	+	1.22592	1.26636		biological regulation;biosynthetic process;cell cycle;cell division;cell surface receptor linked signaling pathway;cellular biosynthetic process;cellular macromolecule biosynthetic process;cellular macromolecule metabolic process;cellular metabolic process;cellular nitrogen compound metabolic process;cellular process;cellular protein metabolic process;cellular response to stimulus;enzyme linked r…	binding;chromatin binding;DNA binding;nucleic acid binding;regulatory region DNA binding;regulatory region nucleic acid binding;RNA binding;snRNA binding;transcription regulatory region DNA binding	carboxy-terminal domain protein kinase complex;cell part;intracellular membrane-bounded organelle;intracellular organelle;intracellular organelle part;intracellular part;macromolecular complex;membrane-bounded organelle;nuclear part;nucleoplasm;nucleoplasm part;nucleus;organelle;organelle part;positive transcription elongation factor complex b;protein complex;transcription elongation factor compl…		8	8	8	18.9	18.9	18.9	80.684	0	65.886	120590000	20	1.26636	0.0377688	1.22592	0.768712	O60563	O60563	Human Swissprot	Cyclin-T1	CCNT1
23.9963	24.1274	23.805	NaN	NaN	NaN	Nuclear pore glycoprotein p62	NUP62	+	1.22562	2.55345		aging;biological regulation;biosynthetic process;carbohydrate metabolic process;carbohydrate transport;cell aging;cell cycle;cell cycle process;cell death;cell surface receptor linked signaling pathway;cellular biosynthetic process;cellular component disassembly;cellular component disassembly at cellular level;cellular component organization;cellular component organization at cellular level;cellu…	binding;chromatin binding;hormone receptor binding;nuclear hormone receptor binding;protein binding;protein complex scaffold;protein domain specific binding;receptor binding;receptor signaling complex scaffold activity;SH2 domain binding;small conjugating protein binding;structural constituent of nuclear pore;structural molecule activity;thyroid hormone receptor binding;transcription factor bindi…	cell part;cytoplasm;cytoskeletal part;envelope;intracellular membrane-bounded organelle;intracellular organelle;intracellular organelle part;intracellular part;macromolecular complex;membrane;membrane part;membrane-bounded organelle;nuclear envelope;nuclear membrane;nuclear part;nuclear pore;nucleocytoplasmic shuttling complex;organelle;organelle envelope;organelle membrane;organelle part;pore co…	RNA transport	4	4	4	13.2	13.2	13.2	53.254	0	40.196	71257000	12	2.55345	0.00809375	1.22562	0.999811	P37198	P37198	Human Swissprot	Nuclear pore glycoprotein p62	NUP62
25.1001	24.2997	24.5513	23.9681	NaN	23.9906	Aladin	AAAS	+	1.21974	1.25673		behavior;biological regulation;biosynthetic process;carbohydrate metabolic process;carbohydrate transport;cell cycle;cell cycle process;cell surface receptor linked signaling pathway;cellular biosynthetic process;cellular component disassembly;cellular component disassembly at cellular level;cellular component organization;cellular component organization at cellular level;cellular component organ…		cell part;centrosome;cytoplasm;cytoplasmic part;cytoskeletal part;envelope;intracellular membrane-bounded organelle;intracellular non-membrane-bounded organelle;intracellular organelle;intracellular organelle part;intracellular part;macromolecular complex;membrane;membrane part;membrane-bounded organelle;microtubule organizing center;non-membrane-bounded organelle;nuclear envelope;nuclear membran…	RNA transport	8	8	8	27.8	27.8	27.8	59.573	0	65.383	126130000	22	1.25673	0.0379303	1.21974	0.763562	Q9NRG9	Q9NRG9	Human Swissprot	Aladin	AAAS
24.6959	25.1658	24.4605	24.6487	NaN	NaN	Helicase SKI2W	SKIV2L	+	1.21033	1.22431		metabolic process	adenyl nucleotide binding;adenyl ribonucleotide binding;ATP binding;ATPase activity;ATPase activity, coupled;ATP-dependent helicase activity;ATP-dependent RNA helicase activity;binding;catalytic activity;helicase activity;hydrolase activity;hydrolase activity, acting on acid anhydrides;hydrolase activity, acting on acid anhydrides, in phosphorus-containing anhydrides;nucleic acid binding;nucleosi…	cell part;cytoplasmic part;intracellular membrane-bounded organelle;intracellular organelle;intracellular organelle part;intracellular part;macromolecular complex;membrane-bounded organelle;nuclear part;nucleoplasm;nucleus;organelle;organelle part;protein complex;Ski complex	RNA degradation	8	8	8	8.3	8.3	8.3	137.75	0	57.773	120850000	16	1.22431	0.0394423	1.21033	0.750612	Q15477	Q15477	Human Swissprot	Helicase SKI2W	SKIV2L
25.4697	25.9329	25.8318	24.9927	25.1346	NaN	Very-long-chain (3R)-3-hydroxyacyl-CoA dehydratase 3	HACD3	+	1.20246	1.34413		activation of JUN kinase activity;activation of MAPK activity;biological regulation;biosynthetic process;carboxylic acid biosynthetic process;carboxylic acid metabolic process;cellular biosynthetic process;cellular ketone metabolic process;cellular lipid metabolic process;cellular macromolecule metabolic process;cellular metabolic process;cellular process;cellular protein metabolic process;cellul…	3-hydroxyacyl-CoA dehydratase activity;binding;carbon-oxygen lyase activity;catalytic activity;enzyme activator activity;enzyme binding;enzyme regulator activity;GTPase activator activity;GTPase regulator activity;hydro-lyase activity;lyase activity;nucleoside-triphosphatase regulator activity;protein binding	adherens junction;anchoring junction;cell junction;cell part;cell-substrate adherens junction;cell-substrate junction;cytoplasmic part;endoplasmic reticulum;endoplasmic reticulum membrane;endoplasmic reticulum part;focal adhesion;integral to membrane;intracellular membrane-bounded organelle;intracellular organelle;intracellular organelle part;intracellular part;intrinsic to membrane;membrane;memb…		7	7	7	27.6	27.6	27.6	43.159	0	58.756	228100000	29	1.34413	0.0361693	1.20246	0.780059	Q9P035	Q9P035	Human Swissprot	Very-long-chain (3R)-3-hydroxyacyl-CoA dehydratase 3	HACD3
27.9117	27.9317	27.7266	26.9808	27.0832	25.9367	DnaJ homolog subfamily A member 3, mitochondrial	DNAJA3	+	1.18972	1.78286		activation of caspase activity;activation-induced cell death of T cells;aging;apoptosis;biological regulation;biosynthetic process;cell activation;cell aging;cell death;cell differentiation;cellular biosynthetic process;cellular component organization;cellular component organization at cellular level;cellular component organization or biogenesis;cellular component organization or biogenesis at ce…	adenyl nucleotide binding;adenyl ribonucleotide binding;ATP binding;binding;cation binding;chaperone binding;cytokine receptor binding;enzyme binding;interferon-gamma receptor binding;ion binding;kinase binding;metal ion binding;NF-kappaB binding;nucleotide binding;protein binding;protein kinase binding;purine nucleotide binding;purine ribonucleoside triphosphate binding;purine ribonucleotide bin…	cell junction;cell part;cytoplasm;cytoplasmic part;cytosol;extrinsic to membrane;extrinsic to plasma membrane;intracellular membrane-bounded organelle;intracellular non-membrane-bounded organelle;intracellular organelle;intracellular organelle lumen;intracellular organelle part;intracellular part;membrane;membrane part;membrane-bounded organelle;membrane-enclosed lumen;mitochondrial matrix;mitoch…		13	13	13	34.8	34.8	34.8	52.488	0	177.29	1057100000	57	1.78286	0.0160952	1.18972	0.867105	Q96EY1	Q96EY1	Human Swissprot	DnaJ homolog subfamily A member 3, mitochondrial	DNAJA3
24.7225	24.7477	24.4663	24.3097	NaN	NaN	Nuclear pore complex protein Nup98-Nup96;Nuclear pore complex protein Nup98;Nuclear pore complex protein Nup96	NUP98	+	1.18964	1.25597		biological regulation;biosynthetic process;carbohydrate metabolic process;carbohydrate transport;cell cycle;cell cycle process;cell surface receptor linked signaling pathway;cellular biosynthetic process;cellular component assembly;cellular component assembly at cellular level;cellular component disassembly;cellular component disassembly at cellular level;cellular component organization;cellular …	binding;peptide binding;structural constituent of nuclear pore;structural molecule activity;transporter activity	cell part;cytoplasmic part;cytosol;envelope;inclusion body;intracellular organelle part;intracellular part;macromolecular complex;membrane;membrane part;nuclear envelope;nuclear inclusion body;nuclear membrane;nuclear part;nuclear periphery;nuclear pore;nucleoplasm;Nup107-160 complex;organelle envelope;organelle membrane;organelle part;pore complex;protein complex	RNA transport	9	9	9	6.8	6.8	6.8	197.58	0	53.776	108990000	17	1.25597	0.0396329	1.18964	0.751446	P52948	P52948	Human Swissprot	Nuclear pore complex protein Nup98-Nup96;Nuclear pore complex protein Nup98;Nuclear pore complex protein Nup96	NUP98
25.2982	25.2081	24.8263	NaN	25.0842	24.9971	Cell division cycle 5-like protein	CDC5L		1.17421	0.755484		biological regulation;biosynthetic process;cellular biosynthetic process;cellular macromolecule biosynthetic process;cellular macromolecule metabolic process;cellular metabolic process;cellular nitrogen compound metabolic process;cellular process;cellular response to stimulus;cellular response to stress;DNA metabolic process;DNA repair;gene expression;intracellular signal transduction;macromolecu…	binding;chromatin binding;DNA binding;nucleic acid binding;protein binding;protein domain specific binding;WD40-repeat domain binding	catalytic step 2 spliceosome;cell part;cytoplasm;intracellular membrane-bounded organelle;intracellular non-membrane-bounded organelle;intracellular organelle;intracellular organelle part;intracellular part;macromolecular complex;membrane;membrane-bounded organelle;non-membrane-bounded organelle;nuclear body;nuclear part;nuclear speck;nucleolus;nucleoplasm;nucleoplasm part;nucleus;organelle;organ…	Spliceosome	10	10	10	20.3	20.3	20.3	92.25	0	83.695	161530000	23	0.755484	0.122697	1.17421	0.555529	Q99459	Q99459	Human Swissprot	Cell division cycle 5-like protein	CDC5L
24.2949	24.4116	24.0842	NaN	23.0069	NaN	DNA-directed RNA polymerases I and III subunit RPAC1	POLR1C	+	1.16259	3.294		biological regulation;biosynthetic process;cellular biosynthetic process;cellular macromolecule biosynthetic process;cellular macromolecule metabolic process;cellular metabolic process;cellular nitrogen compound metabolic process;cellular process;defense response;gene expression;immune response;immune system process;innate immune response;macromolecule biosynthetic process;macromolecule metabolic…	binding;catalytic activity;DNA binding;DNA-directed RNA polymerase activity;nucleic acid binding;nucleotidyltransferase activity;RNA polymerase activity;transferase activity;transferase activity, transferring phosphorus-containing groups	cell part;cytoplasmic part;cytosol;DNA-directed RNA polymerase complex;DNA-directed RNA polymerase I complex;DNA-directed RNA polymerase III complex;intracellular organelle part;intracellular part;macromolecular complex;nuclear DNA-directed RNA polymerase complex;nuclear part;nucleolar part;nucleoplasm;nucleoplasm part;organelle part;protein complex;RNA polymerase complex	Cytosolic DNA-sensing pathway;Purine metabolism;Pyrimidine metabolism;RNA polymerase	2	2	2	10.7	10.7	10.7	39.249	0	14.766	76820000	11	3.294	0.006016	1.16259	1.02377	O15160	O15160	Human Swissprot	DNA-directed RNA polymerases I and III subunit RPAC1	POLR1C
24.3316	24.4331	24.6396	NaN	NaN	NaN	Guanine nucleotide-binding protein subunit beta-2-like 1;Guanine nucleotide-binding protein subunit beta-2-like 1, N-terminally processed	GNB2L1	+	1.15831	1.24563		activation of caspase activity;anatomical structure morphogenesis;biological regulation;carbohydrate homeostasis;cell cycle;cell differentiation;cellular chemical homeostasis;cellular developmental process;cellular glucose homeostasis;cellular homeostasis;cellular process;cellular response to carbohydrate stimulus;cellular response to chemical stimulus;cellular response to glucose stimulus;cellul…	apoptotic protease activator activity;binding;binding, bridging;caspase activator activity;caspase regulator activity;channel inhibitor activity;channel regulator activity;enzyme activator activity;enzyme binding;enzyme inhibitor activity;enzyme regulator activity;identical protein binding;ion channel inhibitor activity;kinase binding;kinase inhibitor activity;kinase regulator activity;peptidase …	cell body;cell part;cell projection;cytoplasm;cytoplasmic part;cytoskeleton;cytosol;dendrite;extracellular membrane-bounded organelle;extracellular organelle;extracellular region part;extracellular vesicular exosome;intracellular membrane-bounded organelle;intracellular non-membrane-bounded organelle;intracellular organelle;intracellular organelle part;intracellular part;macromolecular complex;me…	Measles	8	8	8	37.9	37.9	37.9	35.076	0	109.51	85789000	14	1.24563	0.0421296	1.15831	0.736062	P63244	P63244	Human Swissprot	Guanine nucleotide-binding protein subunit beta-2-like 1;Guanine nucleotide-binding protein subunit beta-2-like 1, N-terminally processed	GNB2L1
25.7378	25.21	25.2896	NaN	24.4333	24.8442	E3 ubiquitin-protein ligase UBR4	UBR4	+	1.15097	1.56243		cellular macromolecule metabolic process;cellular metabolic process;cellular process;cellular protein metabolic process;macromolecule metabolic process;macromolecule modification;metabolic process;primary metabolic process;protein metabolic process;protein modification by small protein conjugation;protein modification by small protein conjugation or removal;protein modification process;protein ub…	acid-amino acid ligase activity;binding;catalytic activity;cation binding;ion binding;ligase activity;ligase activity, forming carbon-nitrogen bonds;metal ion binding;small conjugating protein ligase activity;transition metal ion binding;ubiquitin-protein ligase activity;zinc ion binding	cell part;centrosome;cytoplasm;cytoplasmic part;cytoskeletal part;integral to membrane;intracellular non-membrane-bounded organelle;intracellular organelle;intracellular organelle part;intracellular part;intrinsic to membrane;membrane;membrane part;microtubule organizing center;non-membrane-bounded organelle;nuclear part;nucleoplasm;organelle;organelle part		12	12	12	4.1	4.1	4.1	573.83	0	136.56	185670000	28	1.56243	0.0288478	1.15097	0.805886	Q5T4S7	Q5T4S7	Human Swissprot	E3 ubiquitin-protein ligase UBR4	UBR4
28.925	27.4288	25.1475	27.1155	25.1407	25.8029	Neuroblast differentiation-associated protein AHNAK	AHNAK		1.1474	0.690465		biological regulation;cellular component assembly;cellular component organization;cellular component organization or biogenesis;macromolecular complex assembly;macromolecular complex subunit organization;protein complex assembly;protein complex subunit organization;protein oligomerization;regulation of biological process;regulation of cellular metabolic process;regulation of cellular process;regu…		actin cytoskeleton;adherens junction;anchoring junction;cell junction;cell part;cell-cell contact zone;cell-cell junction;cell-substrate adherens junction;cell-substrate junction;contractile fiber part;costamere;cytoplasm;cytoplasmic part;cytoskeleton;cytosol;extracellular membrane-bounded organelle;extracellular organelle;extracellular region part;extracellular vesicular exosome;focal adhesion;i…		49	49	49	25.1	25.1	25.1	629.09	0	323.31	894810000	103	0.690465	0.148866	1.1474	0.51174	Q09666	Q09666	Human Swissprot	Neuroblast differentiation-associated protein AHNAK	AHNAK
25.3112	25.7405	25.6065	NaN	25.3289	24.007	Telomere length regulation protein TEL2 homolog	TELO2	+	1.14507	1.42518		biological regulation;regulation of biological process;regulation of cellular process;regulation of response to stimulus;regulation of signal transduction;regulation of signaling;regulation of TOR signaling cascade	binding;protein binding;protein complex binding	cell part;chromosomal part;chromosome, telomeric region;cytoplasm;intracellular;intracellular membrane-bounded organelle;intracellular organelle;intracellular organelle part;intracellular part;macromolecular complex;membrane;membrane-bounded organelle;nucleus;organelle;organelle part;protein complex;TORC1 complex;TORC2 complex		15	15	15	26	26	26	91.746	0	122.2	210410000	40	1.42518	0.036433	1.14507	0.774203	Q9Y4R8	Q9Y4R8	Human Swissprot	Telomere length regulation protein TEL2 homolog	TELO2
24.1884	24.4658	24.4033	NaN	NaN	NaN	Splicing factor 1	SF1	+	1.13573	1.83351		biological regulation;biosynthetic process;cell differentiation;cellular biosynthetic process;cellular component assembly;cellular component assembly at cellular level;cellular component organization;cellular component organization at cellular level;cellular component organization or biogenesis;cellular component organization or biogenesis at cellular level;cellular developmental process;cellular…	binding;cation binding;ion binding;metal ion binding;nucleic acid binding;protein binding transcription factor activity;RNA binding;transcription cofactor activity;transcription corepressor activity;transcription factor binding transcription factor activity;transition metal ion binding;zinc ion binding	cell part;cytoplasmic part;intracellular membrane-bounded organelle;intracellular non-membrane-bounded organelle;intracellular organelle;intracellular organelle part;intracellular part;macromolecular complex;membrane-bounded organelle;non-membrane-bounded organelle;nuclear part;nucleoplasm;nucleus;organelle;organelle part;ribonucleoprotein complex;ribosome;spliceosomal complex		5	5	5	11.6	11.6	11.6	68.329	0	34.301	86522000	12	1.83351	0.0204393	1.13573	0.846322	Q15637	Q15637	Human Swissprot	Splicing factor 1	SF1
25.8442	25.7014	26.3052	26.5978	24.9809	NaN	Ribosomal L1 domain-containing protein 1	RSL1D1		1.13449	0.746346		biological regulation;cell differentiation;cellular developmental process;cellular process;developmental process;osteoblast differentiation;regulation of apoptosis;regulation of biological process;regulation of cell aging;regulation of cell death;regulation of cellular process;regulation of cellular response to stress;regulation of cellular senescence;regulation of developmental process;regulatio…		cell part;intracellular non-membrane-bounded organelle;intracellular organelle;intracellular organelle part;intracellular part;membrane;non-membrane-bounded organelle;nuclear part;nucleolus;organelle;organelle part		9	9	9	23.3	23.3	23.3	54.972	0	77.521	314390000	32	0.746346	0.130548	1.13449	0.541546	O76021	O76021	Human Swissprot	Ribosomal L1 domain-containing protein 1	RSL1D1
25.2775	25.4975	25.3428	NaN	25.4454	24.8361	Translocon-associated protein subunit delta	SSR4		1.13384	0.844862		biosynthetic process;cellular biosynthetic process;cellular macromolecule biosynthetic process;cellular macromolecule metabolic process;cellular metabolic process;cellular process;cellular protein metabolic process;cotranslational protein targeting to membrane;establishment of localization;establishment of localization in cell;establishment of protein localization;establishment of protein localiz…		cell part;cytoplasmic part;endoplasmic reticulum part;extracellular membrane-bounded organelle;extracellular organelle;extracellular region part;extracellular vesicular exosome;integral to membrane;intracellular organelle part;intracellular part;intrinsic to membrane;macromolecular complex;membrane part;membrane-bounded organelle;membrane-bounded vesicle;organelle;organelle part;protein complex;S…	Protein processing in endoplasmic reticulum	3	3	3	22.5	22.5	22.5	18.998	0	24.213	202000000	16	0.844862	0.103521	1.13384	0.590134	P51571	P51571	Human Swissprot	Translocon-associated protein subunit delta	SSR4
24.5294	24.326	24.3429	NaN	NaN	NaN	Proteasome subunit beta type-1	PSMB1	+	1.13184	1.61437		activation of immune response;activation of innate immune response;anaphase-promoting complex-dependent proteasomal ubiquitin-dependent protein catabolic process;antigen processing and presentation;antigen processing and presentation of exogenous antigen;antigen processing and presentation of exogenous peptide antigen;antigen processing and presentation of exogenous peptide antigen via MHC class …	catalytic activity;endopeptidase activity;hydrolase activity;peptidase activity;peptidase activity, acting on L-amino acid peptides;threonine-type endopeptidase activity;threonine-type peptidase activity	cell part;cytoplasm;cytoplasmic part;cytosol;extracellular membrane-bounded organelle;extracellular organelle;extracellular region part;extracellular vesicular exosome;intracellular membrane-bounded organelle;intracellular organelle;intracellular organelle part;intracellular part;macromolecular complex;membrane-bounded organelle;membrane-bounded vesicle;nuclear part;nucleoplasm;nucleus;organelle;…	Proteasome	6	6	6	32	32	32	26.489	0	69.868	78871000	17	1.61437	0.0290055	1.13184	0.806373	P20618	P20618	Human Swissprot	Proteasome subunit beta type-1	PSMB1
26.9874	27.1613	26.8387	26.5763	26.0542	24.9831	Midasin	MDN1	+	1.12459	1.40713		cellular component assembly;cellular component organization;cellular component organization or biogenesis;macromolecular complex assembly;macromolecular complex subunit organization;metabolic process;protein complex assembly;protein complex subunit organization	adenyl nucleotide binding;adenyl ribonucleotide binding;ATP binding;ATPase activity;binding;catalytic activity;hydrolase activity;hydrolase activity, acting on acid anhydrides;hydrolase activity, acting on acid anhydrides, in phosphorus-containing anhydrides;nucleoside-triphosphatase activity;nucleotide binding;protein binding;purine nucleotide binding;purine ribonucleoside triphosphate binding;p…	cell part;cytoplasm;cytoskeleton;intermediate filament cytoskeleton;intracellular membrane-bounded organelle;intracellular non-membrane-bounded organelle;intracellular organelle;intracellular organelle part;intracellular part;membrane;membrane-bounded organelle;non-membrane-bounded organelle;nuclear part;nucleolus;nucleus;organelle;organelle part	Ribosome biogenesis in eukaryotes	42	42	42	12.6	12.6	12.6	632.81	0	323.31	575920000	103	1.40713	0.0382772	1.12459	0.760835	Q9NU22	Q9NU22	Human Swissprot	Midasin	MDN1
24.8129	25.1234	26.6037	24.4682	25.1298	NaN	Fructose-bisphosphate aldolase A	ALDOA		1.10924	1.02007		actin cytoskeleton organization;actin filament organization;actin filament-based process;alcohol biosynthetic process;alcohol catabolic process;alcohol metabolic process;anatomical structure homeostasis;ATP biosynthetic process;ATP metabolic process;biological regulation;biosynthetic process;blood coagulation;carbohydrate biosynthetic process;carbohydrate catabolic process;carbohydrate metabolic …	actin binding;aldehyde-lyase activity;binding;carbohydrate binding;carbon-carbon lyase activity;catalytic activity;cytoskeletal protein binding;fructose binding;fructose-bisphosphate aldolase activity;identical protein binding;lyase activity;monosaccharide binding;protein binding;sugar binding;tubulin binding	actin cytoskeleton;cell part;contractile fiber part;cytoplasmic membrane-bounded vesicle lumen;cytoplasmic part;cytoplasmic vesicle part;cytoskeleton;cytosol;extracellular membrane-bounded organelle;extracellular organelle;extracellular region;extracellular region part;extracellular space;extracellular vesicular exosome;I band;intracellular membrane-bounded organelle;intracellular non-membrane-bo…	Carbon fixation in photosynthetic organisms;Fructose and mannose metabolism;Glycolysis / Gluconeogenesis;Pentose phosphate pathway	10	10	10	39	39	39	39.42	0	108.46	249230000	26	1.02007	0.0720781	1.10924	0.650405	P04075;P09972	P04075	Human Swissprot	Fructose-bisphosphate aldolase A	ALDOA
23.6633	24.0896	24.246	NaN	NaN	NaN	Zinc finger MYM-type protein 2	ZMYM2	+	1.10078	1.74609		biological regulation;biosynthetic process;cellular biosynthetic process;cellular macromolecule biosynthetic process;cellular macromolecule metabolic process;cellular metabolic process;cellular nitrogen compound metabolic process;cellular process;macromolecule biosynthetic process;macromolecule metabolic process;metabolic process;nitrogen compound metabolic process;nucleic acid metabolic process;…	binding;cation binding;enzyme binding;ion binding;metal ion binding;protein binding;transition metal ion binding;ubiquitin conjugating enzyme binding;zinc ion binding	cell part;cytoplasmic part;cytosol;intracellular organelle part;intracellular part;nuclear body;nuclear part;nucleoplasm part;organelle part;PML body		7	7	7	6.4	6.4	6.4	154.91	0	43.568	60285000	10	1.74609	0.0264309	1.10078	0.812987	Q9UBW7	Q9UBW7	Human Swissprot	Zinc finger MYM-type protein 2	ZMYM2
28.7443	27.8379	27.6195	27.4201	27.1383	26.3499	ATPase family AAA domain-containing protein 3B	ATAD3B	+	1.09775	1.39862			adenyl nucleotide binding;adenyl ribonucleotide binding;ATP binding;binding;nucleotide binding;purine nucleotide binding;purine ribonucleoside triphosphate binding;purine ribonucleotide binding;ribonucleotide binding	cell part;cytoplasmic part;intracellular organelle part;intracellular part;membrane;mitochondrial inner membrane;mitochondrial membrane;mitochondrial part;organelle inner membrane;organelle membrane;organelle part		28	28	9	45.7	45.7	15.3	72.572	0	273.07	1326300000	88	1.39862	0.0397346	1.09775	0.746631	Q5T9A4	Q5T9A4	Human Swissprot	ATPase family AAA domain-containing protein 3B	ATAD3B
26.472	27.2288	26.7403	25.8728	26.2664	25.0109	26S proteasome non-ATPase regulatory subunit 13	PSMD13	+	1.09701	1.49504		activation of immune response;activation of innate immune response;anaphase-promoting complex-dependent proteasomal ubiquitin-dependent protein catabolic process;antigen processing and presentation;antigen processing and presentation of exogenous antigen;antigen processing and presentation of exogenous peptide antigen;antigen processing and presentation of exogenous peptide antigen via MHC class …		cell part;cytoplasmic part;cytosol;extracellular membrane-bounded organelle;extracellular organelle;extracellular region part;extracellular vesicular exosome;intracellular membrane-bounded organelle;intracellular organelle;intracellular organelle part;intracellular part;macromolecular complex;membrane;membrane-bounded organelle;membrane-bounded vesicle;nuclear part;nucleoplasm;nucleus;organelle;o…	Proteasome	13	13	13	51.1	51.1	51.1	42.945	0	132.16	540580000	51	1.49504	0.03758	1.09701	0.766136	Q9UNM6	Q9UNM6	Human Swissprot	26S proteasome non-ATPase regulatory subunit 13	PSMD13
23.9109	23.8775	23.8635	NaN	NaN	NaN	SWI/SNF-related matrix-associated actin-dependent regulator of chromatin subfamily D member 2	SMARCD2	+	1.09639	1.97793		ATP-dependent chromatin remodeling;biological regulation;biosynthetic process;cellular biosynthetic process;cellular component disassembly;cellular component disassembly at cellular level;cellular component organization;cellular component organization at cellular level;cellular component organization or biogenesis;cellular component organization or biogenesis at cellular level;cellular macromolec…	protein binding transcription factor activity;transcription coactivator activity;transcription cofactor activity;transcription factor binding transcription factor activity	cell part;chromatin;chromatin remodeling complex;chromosomal part;intracellular membrane-bounded organelle;intracellular organelle;intracellular organelle part;intracellular part;macromolecular complex;membrane-bounded organelle;nuclear chromatin;nuclear chromosome part;nuclear part;nucleus;organelle;organelle part;protein complex;SWI/SNF complex;SWI/SNF-type complex		6	6	6	17.7	17.7	17.7	58.92	0	41.537	52065000	12	1.97793	0.0206667	1.09639	0.845178	Q92925;Q6STE5	Q92925	Human Swissprot	SWI/SNF-related matrix-associated actin-dependent regulator of chromatin subfamily D member 2	SMARCD2
26.2917	26.0087	26.2363	NaN	25.9557	26.4252	Dynein light chain 1, cytoplasmic;Dynein light chain 2, cytoplasmic	DYNLL1;DYNLL2		1.08906	0.71788		actin cytoskeleton organization;actin filament-based process;anatomical structure development;anatomical structure morphogenesis;antigen processing and presentation;antigen processing and presentation of exogenous antigen;antigen processing and presentation of exogenous peptide antigen;antigen processing and presentation of exogenous peptide antigen via MHC class II;antigen processing and present…	catalytic activity;enzyme regulator activity;hydrolase activity;hydrolase activity, acting on acid anhydrides;hydrolase activity, acting on acid anhydrides, in phosphorus-containing anhydrides;motor activity;nitric-oxide synthase regulator activity;nucleoside-triphosphatase activity;pyrophosphatase activity	cell part;cell projection;centrosome;chromosomal part;cilium;cytoplasm;cytoplasmic dynein complex;cytoplasmic part;cytoskeletal part;cytosol;dynein complex;extracellular membrane-bounded organelle;extracellular organelle;extracellular region part;extracellular vesicular exosome;intracellular membrane-bounded organelle;intracellular non-membrane-bounded organelle;intracellular organelle;intracellu…	Vasopressin-regulated water reabsorption	3	3	3	49.4	49.4	49.4	10.366	0	22.955	323570000	11	0.71788	0.145853	1.08906	0.515585	P63167;Q96FJ2	P63167;Q96FJ2	Human Swissprot	Dynein light chain 1, cytoplasmic;Dynein light chain 2, cytoplasmic	DYNLL1;DYNLL2
24.931	24.8373	25.0615	NaN	24.7856	NaN	Nicotinamide phosphoribosyltransferase	NAMPT	+	1.08413	1.37871		alkaloid metabolic process;biological regulation;biosynthetic process;cell communication;cell-cell signaling;cellular amide metabolic process;cellular biosynthetic process;cellular metabolic process;cellular nitrogen compound biosynthetic process;cellular nitrogen compound metabolic process;cellular process;cellular response to stimulus;circadian regulation of gene expression;circadian rhythm;coe…	binding;catalytic activity;cytokine activity;drug binding;nicotinamide phosphoribosyltransferase activity;nicotinate-nucleotide diphosphorylase (carboxylating) activity;protein binding;receptor binding;transferase activity;transferase activity, transferring glycosyl groups;transferase activity, transferring pentosyl groups	cell part;cytoplasmic part;cytosol;extracellular membrane-bounded organelle;extracellular organelle;extracellular region part;extracellular space;extracellular vesicular exosome;intracellular membrane-bounded organelle;intracellular organelle;intracellular part;membrane-bounded organelle;membrane-bounded vesicle;nucleus;organelle;vesicle	Nicotinate and nicotinamide metabolism	9	9	9	30.3	30.3	30.3	55.52	0	79.739	129750000	18	1.37871	0.0419355	1.08413	0.736054	P43490	P43490	Human Swissprot	Nicotinamide phosphoribosyltransferase	NAMPT
25.8452	26.1817	25.752	25.3131	NaN	25.6385	Histone deacetylase 1	HDAC1		1.08155	1.06531		anatomical structure development;anatomical structure formation involved in morphogenesis;anatomical structure morphogenesis;ATP-dependent chromatin remodeling;biological regulation;biosynthetic process;blood coagulation;cell cycle;cell differentiation;cell surface receptor linked signaling pathway;cellular biosynthetic process;cellular component organization;cellular component organization at ce…	activating transcription factor binding;binding;catalytic activity;core promoter binding;deacetylase activity;DNA binding;enzyme binding;histone deacetylase activity;histone deacetylase activity (H3-K14 specific);histone deacetylase activity (H3-K9 specific);histone deacetylase binding;hydrolase activity;hydrolase activity, acting on carbon-nitrogen (but not peptide) bonds;hydrolase activity, act…	cell part;chromatin;chromatin remodeling complex;chromosomal part;cytoplasm;cytoplasmic part;cytosol;histone deacetylase complex;intracellular membrane-bounded organelle;intracellular organelle;intracellular organelle part;intracellular part;macromolecular complex;membrane-bounded organelle;nuclear chromatin;nuclear chromosome part;nuclear part;nucleoplasm;nucleoplasm part;nucleus;NuRD complex;or…	Cell cycle;Chronic myeloid leukemia;Huntington's disease;Notch signaling pathway;Pathways in cancer	11	5	5	31.1	15.4	15.4	55.102	0	70.024	292810000	21	1.06531	0.0697708	1.08155	0.655011	Q13547	Q13547	Human Swissprot	Histone deacetylase 1	HDAC1
24.1963	24.0429	24.183	NaN	NaN	NaN	DDB1- and CUL4-associated factor 7	DCAF7	+	1.07898	1.66518		cellular macromolecule metabolic process;cellular metabolic process;cellular process;cellular protein metabolic process;developmental process;macromolecule metabolic process;macromolecule modification;metabolic process;multicellular organismal development;multicellular organismal process;primary metabolic process;protein metabolic process;protein modification by small protein conjugation;protein …		cell part;CUL4 RING ubiquitin ligase complex;cullin-RING ubiquitin ligase complex;cytoplasm;intracellular organelle part;intracellular part;macromolecular complex;nuclear matrix;nuclear part;nucleoplasm;organelle part;protein complex;ubiquitin ligase complex		2	2	2	8.8	8.8	8.8	38.926	0	12.627	72657000	8	1.66518	0.0338511	1.07898	0.78787	P61962	P61962	Human Swissprot	DDB1- and CUL4-associated factor 7	DCAF7
25.5897	25.0613	25.0617	24.4762	24.2607	NaN	NADH dehydrogenase [ubiquinone] iron-sulfur protein 2, mitochondrial	NDUFS2	+	1.07246	2.05127		cellular metabolic process;cellular process;electron transport chain;generation of precursor metabolites and energy;metabolic process;mitochondrial electron transport, NADH to ubiquinone;oxidation-reduction process;respiratory electron transport chain;response to chemical stimulus;response to oxidative stress;response to stimulus;response to stress;small molecule metabolic process	4 iron, 4 sulfur cluster binding;binding;catalytic activity;cation binding;coenzyme binding;cofactor binding;electron carrier activity;enzyme binding;ion binding;iron-sulfur cluster binding;metal cluster binding;metal ion binding;NAD binding;NADH dehydrogenase (quinone) activity;NADH dehydrogenase (ubiquinone) activity;NADH dehydrogenase activity;nucleotide binding;oxidoreductase activity;oxidore…	cell part;cytoplasmic part;intracellular membrane-bounded organelle;intracellular organelle;intracellular organelle part;intracellular part;macromolecular complex;membrane;membrane part;membrane-bounded organelle;mitochondrial inner membrane;mitochondrial membrane;mitochondrial membrane part;mitochondrial part;mitochondrial respiratory chain complex I;mitochondrion;NADH dehydrogenase complex;nucl…	Alzheimer's disease;Huntington's disease;Oxidative phosphorylation;Parkinson's disease	5	5	5	17.7	17.7	17.7	52.545	0	44.715	169240000	20	2.05127	0.0211657	1.07246	0.840431	O75306	O75306	Human Swissprot	NADH dehydrogenase [ubiquinone] iron-sulfur protein 2, mitochondrial	NDUFS2
23.5132	23.5159	24.7708	NaN	NaN	NaN	Profilin-1	PFN1	+	1.06611	1.34877		actin cytoskeleton organization;actin filament-based process;anatomical structure formation involved in morphogenesis;biological regulation;blood coagulation;cell activation;cellular component organization;cellular component organization at cellular level;cellular component organization or biogenesis;cellular component organization or biogenesis at cellular level;cellular process;cellular respons…	actin binding;actin monomer binding;adenyl nucleotide binding;adenyl-nucleotide exchange factor activity;ATPase regulator activity;binding;cytoskeletal protein binding;enzyme regulator activity;lipid binding;nucleoside-triphosphatase regulator activity;nucleotide binding;phosphatidylinositol binding;phosphatidylinositol-4,5-bisphosphate binding;phospholipid binding;proline-rich region binding;pro…	adherens junction;anchoring junction;blood microparticle;cell cortex;cell junction;cell part;cell projection;cell-substrate adherens junction;cell-substrate junction;cytoplasm;cytoplasmic part;cytoskeleton;cytosol;extracellular membrane-bounded organelle;extracellular organelle;extracellular region part;extracellular vesicular exosome;focal adhesion;intracellular membrane-bounded organelle;intrac…	Regulation of actin cytoskeleton;Shigellosis	4	4	4	29.3	29.3	29.3	15.054	0	26.33	70661000	12	1.34877	0.0488326	1.06611	0.721302	P07737	P07737	Human Swissprot	Profilin-1	PFN1
26.1455	26.0301	25.7719	25.2386	25.2922	NaN	Dual specificity protein kinase TTK	TTK	+	1.06339	1.66642		biological regulation;cell cycle checkpoint;cell cycle process;cellular component organization;cellular component organization at cellular level;cellular component organization or biogenesis;cellular component organization or biogenesis at cellular level;cellular macromolecule metabolic process;cellular metabolic process;cellular process;cellular protein metabolic process;chromosome separation;cy…	adenyl nucleotide binding;adenyl ribonucleotide binding;ATP binding;binding;catalytic activity;kinase activity;nucleotide binding;phosphotransferase activity, alcohol group as acceptor;protein kinase activity;protein serine/threonine kinase activity;protein serine/threonine/tyrosine kinase activity;protein tyrosine kinase activity;purine nucleotide binding;purine ribonucleoside triphosphate bindi…	cell part;cytoskeletal part;intracellular non-membrane-bounded organelle;intracellular organelle;intracellular organelle part;intracellular part;membrane;non-membrane-bounded organelle;organelle;organelle part;spindle	Cell cycle;Cell cycle - yeast	12	12	12	22.5	22.5	22.5	97.071	0	148.8	303430000	37	1.66642	0.0359789	1.06339	0.779725	P33981	P33981	Human Swissprot	Dual specificity protein kinase TTK	TTK
27.2363	27.4044	27.2443	26.5408	26.5508	25.6507	Tubulin gamma-1 chain;Tubulin gamma-2 chain	TUBG1;TUBG2	+	1.04751	1.88633		cell cycle;cell cycle process;cellular component organization;cellular component organization at cellular level;cellular component organization or biogenesis;cellular component organization or biogenesis at cellular level;cellular process;cytoplasmic microtubule organization;cytoskeleton organization;G2/M transition of mitotic cell cycle;meiotic spindle organization;microtubule cytoskeleton organ…	binding;catalytic activity;GTP binding;GTPase activity;guanyl nucleotide binding;guanyl ribonucleotide binding;hydrolase activity;hydrolase activity, acting on acid anhydrides;hydrolase activity, acting on acid anhydrides, in phosphorus-containing anhydrides;nucleoside-triphosphatase activity;nucleotide binding;purine nucleotide binding;purine ribonucleoside triphosphate binding;purine ribonucleo…	cell part;centrosome;chromosome;condensed chromosome;condensed nuclear chromosome;cytoplasm;cytoplasmic microtubule;cytoplasmic part;cytoskeletal part;cytoskeleton;cytosol;endosome;gamma-tubulin complex;intracellular membrane-bounded organelle;intracellular non-membrane-bounded organelle;intracellular organelle;intracellular organelle part;intracellular part;macromolecular complex;membrane-bounde…		17	17	17	64.5	64.5	64.5	51.169	0	323.31	760300000	66	1.88633	0.0288172	1.04751	0.803698	P23258;Q9NRH3	P23258;Q9NRH3	Human Swissprot	Tubulin gamma-1 chain;Tubulin gamma-2 chain	TUBG1;TUBG2
25.0913	24.9547	25.163	NaN	24.3629	25.3811	Transcriptional repressor p66-beta	GATAD2B		1.04527	0.810125		ATP-dependent chromatin remodeling;biosynthetic process;cellular biosynthetic process;cellular component organization;cellular component organization at cellular level;cellular component organization or biogenesis;cellular component organization or biogenesis at cellular level;cellular macromolecule biosynthetic process;cellular macromolecule metabolic process;cellular metabolic process;cellular …	binding;cation binding;DNA binding;ion binding;metal ion binding;nucleic acid binding;nucleic acid binding transcription factor activity;sequence-specific DNA binding;sequence-specific DNA binding transcription factor activity;transition metal ion binding;zinc ion binding	cell part;chromatin;chromosomal part;intracellular organelle part;intracellular part;macromolecular complex;nuclear body;nuclear chromatin;nuclear chromosome part;nuclear part;nuclear speck;nucleoplasm;nucleoplasm part;organelle part;protein complex		7	7	6	15.5	15.5	13.7	65.26	0	89.41	168370000	19	0.810125	0.126	1.04527	0.550378	Q8WXI9	Q8WXI9	Human Swissprot	Transcriptional repressor p66-beta	GATAD2B
24.0437	23.6448	23.7649	NaN	NaN	NaN	EH domain-containing protein 1;EH domain-containing protein 3	EHD1;EHD3		1.0429	1.29417		biological regulation;blood coagulation;cell projection organization;cellular component assembly;cellular component organization;cellular component organization at cellular level;cellular component organization or biogenesis;cellular component organization or biogenesis at cellular level;cellular membrane organization;cellular process;chemical homeostasis;cholesterol homeostasis;coagulation;endoc…	adenyl nucleotide binding;adenyl ribonucleotide binding;ATP binding;binding;calcium ion binding;cation binding;enzyme binding;GTP binding;GTPase binding;guanyl nucleotide binding;guanyl ribonucleotide binding;ion binding;metal ion binding;nucleic acid binding;nucleotide binding;protein binding;purine nucleotide binding;purine ribonucleoside triphosphate binding;purine ribonucleotide binding;Rab G…	adherens junction;anchoring junction;cell junction;cell part;cell-substrate adherens junction;cell-substrate junction;cytoplasm;cytoplasmic membrane-bounded vesicle;cytoplasmic part;cytoplasmic vesicle;early endosome membrane;endocytic vesicle;endosomal part;endosome membrane;extracellular membrane-bounded organelle;extracellular organelle;extracellular region part;extracellular vesicular exosome…	Endocytosis	7	5	4	15.9	12.2	10.5	60.626	0	32.192	59090000	9	1.29417	0.0553766	1.0429	0.698787	Q9H4M9;Q9NZN3	Q9H4M9;Q9NZN3	Human Swissprot	EH domain-containing protein 1;EH domain-containing protein 3	EHD1;EHD3
24.397	24.0786	24.3946	NaN	NaN	NaN	Probable rRNA-processing protein EBP2	EBNA1BP2	+	1.04175	1.53116		cellular component biogenesis;cellular component biogenesis at cellular level;cellular component organization or biogenesis;cellular component organization or biogenesis at cellular level;cellular process;ribonucleoprotein complex biogenesis;ribosome biogenesis		cell part;intracellular membrane-bounded organelle;intracellular non-membrane-bounded organelle;intracellular organelle;intracellular organelle part;intracellular part;membrane;membrane-bounded organelle;non-membrane-bounded organelle;nuclear part;nucleolus;nucleus;organelle;organelle part		6	6	6	16.3	16.3	16.3	34.852	0	37.232	80268000	12	1.53116	0.0400189	1.04175	0.745288	Q99848	Q99848	Human Swissprot	Probable rRNA-processing protein EBP2	EBNA1BP2
26.4172	26.3203	26.4214	25.8592	NaN	26.5434	Phosphate carrier protein, mitochondrial	SLC25A3		1.03751	0.82144		anion transport;cellular metabolic process;cellular process;establishment of localization;generation of precursor metabolites and energy;inorganic anion transport;ion transmembrane transport;ion transport;metabolic process;phosphate ion transmembrane transport;phosphate ion transport;transmembrane transport;transport	active transmembrane transporter activity;anion transmembrane transporter activity;binding;inorganic anion transmembrane transporter activity;ion transmembrane transporter activity;phosphate ion carrier activity;phosphate ion transmembrane transporter activity;protein binding;protein complex binding;secondary active transmembrane transporter activity;substrate-specific transmembrane transporter a…	cell part;cytoplasmic part;extracellular membrane-bounded organelle;extracellular organelle;extracellular region part;extracellular vesicular exosome;integral to membrane;integral to plasma membrane;intracellular membrane-bounded organelle;intracellular organelle;intracellular organelle part;intracellular part;intrinsic to membrane;intrinsic to plasma membrane;membrane;membrane part;membrane-boun…		6	6	6	16.9	16.9	16.9	40.094	0	42.707	402970000	19	0.82144	0.12379	1.03751	0.553119	Q00325	Q00325	Human Swissprot	Phosphate carrier protein, mitochondrial	SLC25A3
25.212	25.3015	24.836	24.5844	24.9951	NaN	Gem-associated protein 2	GEMIN2		1.03413	0.938897		cellular component assembly;cellular component assembly at cellular level;cellular component organization;cellular component organization at cellular level;cellular component organization or biogenesis;cellular component organization or biogenesis at cellular level;cellular macromolecular complex assembly;cellular macromolecular complex subunit organization;cellular macromolecule metabolic proces…		cell part;cytoplasm;cytoplasmic part;cytosol;intracellular membrane-bounded organelle;intracellular non-membrane-bounded organelle;intracellular organelle;intracellular organelle part;intracellular part;macromolecular complex;membrane-bounded organelle;non-membrane-bounded organelle;nuclear part;nucleolus;nucleoplasm;nucleus;organelle;organelle part;protein complex;ribonucleoprotein complex;SMN c…	RNA transport	5	5	5	23.9	23.9	23.9	31.585	0	40.365	162480000	15	0.938897	0.0988143	1.03413	0.597324	O14893	O14893	Human Swissprot	Gem-associated protein 2	GEMIN2
23.8824	23.7076	24.409	NaN	NaN	NaN	Atypical kinase ADCK3, mitochondrial	ADCK3	+	1.03308	2.09668		biosynthetic process;cellular biosynthetic process;cellular ketone metabolic process;cellular metabolic process;cellular process;coenzyme biosynthetic process;coenzyme metabolic process;cofactor biosynthetic process;cofactor metabolic process;metabolic process;oxidoreduction coenzyme metabolic process;phosphate-containing compound metabolic process;phosphorus metabolic process;phosphorylation;qui…	adenyl nucleotide binding;adenyl ribonucleotide binding;ADP binding;ATP binding;binding;catalytic activity;kinase activity;nucleotide binding;purine nucleotide binding;purine ribonucleoside triphosphate binding;purine ribonucleotide binding;ribonucleotide binding;transferase activity;transferase activity, transferring phosphorus-containing groups	cell part;cytoplasmic part;integral to membrane;intracellular membrane-bounded organelle;intracellular organelle;intracellular part;intrinsic to membrane;membrane part;membrane-bounded organelle;mitochondrion;organelle		5	5	5	12.2	12.2	12.2	71.949	0	43.202	59967000	9	2.09668	0.0254157	1.03308	0.821413	Q8NI60	Q8NI60	Human Swissprot	Atypical kinase ADCK3, mitochondrial	ADCK3
26.9004	27.1271	26.8723	25.4185	26.3237	26.0656	ATP-dependent 6-phosphofructokinase, liver type	PFKL	+	1.03065	1.96972		alcohol catabolic process;alcohol metabolic process;biological regulation;carbohydrate catabolic process;carbohydrate metabolic process;carbohydrate phosphorylation;catabolic process;cellular carbohydrate catabolic process;cellular carbohydrate metabolic process;cellular component assembly;cellular component organization;cellular component organization or biogenesis;cellular metabolic process;cel…	6-phosphofructokinase activity;adenyl nucleotide binding;adenyl ribonucleotide binding;ATP binding;binding;carbohydrate binding;carbohydrate kinase activity;catalytic activity;cation binding;enzyme binding;fructose binding;fructose-6-phosphate binding;identical protein binding;ion binding;kinase activity;kinase binding;metal ion binding;monosaccharide binding;nucleotide binding;phosphofructokinas…	6-phosphofructokinase complex;cell part;cytoplasmic part;cytosol;cytosolic part;extracellular membrane-bounded organelle;extracellular organelle;extracellular region part;extracellular vesicular exosome;intracellular part;macromolecular complex;membrane;membrane-bounded organelle;membrane-bounded vesicle;organelle;protein complex;vesicle	Fructose and mannose metabolism;Galactose metabolism;Glycolysis / Gluconeogenesis;Methane metabolism;Pentose phosphate pathway	18	18	16	35.8	35.8	32.2	85.018	0	187.16	567350000	49	1.96972	0.0286919	1.03065	0.804537	P17858	P17858	Human Swissprot	ATP-dependent 6-phosphofructokinase, liver type	PFKL
25.0813	25.3793	25.6263	25.1674	24.9454	NaN	Vesicle-fusing ATPase	NSF		1.02764	0.924386		ATP metabolic process;biological regulation;cation transport;cell communication;cell-cell signaling;cellular component organization;cellular component organization or biogenesis;cellular membrane fusion;cellular membrane organization;cellular metabolic process;cellular nitrogen compound metabolic process;cellular process;establishment of localization;establishment of localization in cell;establis…	adenyl nucleotide binding;adenyl ribonucleotide binding;ATP binding;ATPase activity;ATPase activity, coupled;binding;catalytic activity;cation binding;enzyme binding;GTPase binding;hydrolase activity;hydrolase activity, acting on acid anhydrides;hydrolase activity, acting on acid anhydrides, in phosphorus-containing anhydrides;ion binding;kinase binding;metal ion binding;nucleoside-triphosphatase…	cell part;cell projection part;cytoplasm;cytoplasmic part;cytoskeletal part;cytosol;dendritic shaft;extracellular membrane-bounded organelle;extracellular organelle;extracellular region part;extracellular vesicular exosome;Golgi apparatus part;Golgi stack;intracellular organelle part;intracellular part;lysosomal membrane;membrane;membrane-bounded organelle;membrane-bounded vesicle;organelle;organ…	Vasopressin-regulated water reabsorption	12	12	12	23.1	23.1	23.1	82.593	0	99.081	195960000	28	0.924386	0.103158	1.02764	0.590089	P46459	P46459	Human Swissprot	Vesicle-fusing ATPase	NSF
25.8897	25.7257	25.4314	25.957	24.8735	NaN	Heterogeneous nuclear ribonucleoprotein R	HNRNPR		1.02665	0.846254		cellular macromolecule metabolic process;cellular metabolic process;cellular nitrogen compound metabolic process;cellular process;gene expression;macromolecule metabolic process;metabolic process;mRNA metabolic process;mRNA processing;nitrogen compound metabolic process;nuclear mRNA splicing, via spliceosome;nucleic acid metabolic process;nucleobase-containing compound metabolic process;primary m…	binding;nucleic acid binding;nucleotide binding;RNA binding	catalytic step 2 spliceosome;cell part;cytoplasm;intracellular organelle part;intracellular part;macromolecular complex;nuclear part;nucleoplasm;organelle part;ribonucleoprotein complex;spliceosomal complex		10	10	7	19.7	19.7	14.8	70.942	0	68.054	249310000	28	0.846254	0.120415	1.02665	0.56028	O43390	O43390	Human Swissprot	Heterogeneous nuclear ribonucleoprotein R	HNRNPR
25.0559	24.8174	24.772	24.7239	NaN	NaN	ATP-binding cassette sub-family D member 3	ABCD3		1.02549	1.31636		carboxylic acid catabolic process;carboxylic acid metabolic process;catabolic process;cellular catabolic process;cellular component organization;cellular component organization at cellular level;cellular component organization or biogenesis;cellular component organization or biogenesis at cellular level;cellular ketone metabolic process;cellular lipid catabolic process;cellular lipid metabolic pr…	active transmembrane transporter activity;adenyl nucleotide binding;adenyl ribonucleotide binding;ATP binding;ATPase activity;ATPase activity, coupled;ATPase activity, coupled to movement of substances;ATPase activity, coupled to transmembrane movement of substances;binding;catalytic activity;hydrolase activity;hydrolase activity, acting on acid anhydrides;hydrolase activity, acting on acid anhyd…	cell part;cytoplasmic part;cytosol;integral to membrane;intracellular membrane-bounded organelle;intracellular organelle;intracellular organelle lumen;intracellular organelle part;intracellular part;intrinsic to membrane;membrane;membrane part;membrane-bounded organelle;membrane-enclosed lumen;microbody;microbody lumen;microbody membrane;microbody part;mitochondrial inner membrane;mitochondrial m…	ABC transporters;Peroxisome	5	5	5	10.2	10.2	10.2	75.475	0	37.969	146720000	13	1.31636	0.0547064	1.02549	0.695699	P28288	P28288	Human Swissprot	ATP-binding cassette sub-family D member 3	ABCD3
24.5147	24.4532	24.2979	NaN	NaN	NaN	Protein phosphatase 1 regulatory subunit 12A	PPP1R12A	+	1.02352	2.76269		biological regulation;cell cycle;cell cycle phase;cell cycle process;cellular component organization;cellular component organization at cellular level;cellular component organization or biogenesis;cellular component organization or biogenesis at cellular level;cellular macromolecule metabolic process;cellular metabolic process;cellular process;cellular protein metabolic process;cellular response …	14-3-3 protein binding;binding;enzyme binding;enzyme inhibitor activity;enzyme regulator activity;kinase binding;molecular transducer activity;phosphatase regulator activity;protein binding;protein kinase binding;signal transducer activity	actin cytoskeleton;adherens junction;anchoring junction;cell junction;cell part;cell-substrate adherens junction;cell-substrate junction;centrosome;chromosomal part;contractile fiber;cytoplasm;cytoplasmic part;cytoskeletal part;cytoskeleton;cytosol;focal adhesion;intracellular non-membrane-bounded organelle;intracellular organelle;intracellular organelle part;intracellular part;kinetochore;macrom…	Focal adhesion;Long-term potentiation;Regulation of actin cytoskeleton;Vascular smooth muscle contraction	5	5	5	7.3	7.3	7.3	115.28	0	34.308	81029000	9	2.76269	0.0144485	1.02352	0.878371	O14974	O14974	Human Swissprot	Protein phosphatase 1 regulatory subunit 12A	PPP1R12A
26.9649	26.9916	26.4289	26.6223	26.0874	24.6095	116 kDa U5 small nuclear ribonucleoprotein component	EFTUD2		1.02209	1.04669		cellular macromolecule metabolic process;cellular metabolic process;cellular nitrogen compound metabolic process;cellular process;gene expression;macromolecule metabolic process;metabolic process;mRNA metabolic process;mRNA processing;nitrogen compound metabolic process;nuclear mRNA splicing, via spliceosome;nucleic acid metabolic process;nucleobase-containing compound metabolic process;primary m…	binding;catalytic activity;GTP binding;GTPase activity;guanyl nucleotide binding;guanyl ribonucleotide binding;hydrolase activity;hydrolase activity, acting on acid anhydrides;hydrolase activity, acting on acid anhydrides, in phosphorus-containing anhydrides;nucleoside-triphosphatase activity;nucleotide binding;purine nucleotide binding;purine ribonucleoside triphosphate binding;purine ribonucleo…	Cajal body;catalytic step 2 spliceosome;cell part;cytoplasm;intracellular organelle part;intracellular part;macromolecular complex;membrane;nuclear body;nuclear part;nuclear speck;nucleoplasm;nucleoplasm part;organelle part;ribonucleoprotein complex;spliceosomal complex	Spliceosome	16	16	16	25.6	25.6	25.6	109.43	0	165.1	528970000	60	1.04669	0.0832659	1.02209	0.627355	Q15029	Q15029	Human Swissprot	116 kDa U5 small nuclear ribonucleoprotein component	EFTUD2
27.5359	27.3567	27.4469	26.3582	26.6126	26.3062	S-phase kinase-associated protein 1	SKP1	+	1.02082	3.45852		activation of immune response;activation of innate immune response;anaphase-promoting complex-dependent proteasomal ubiquitin-dependent protein catabolic process;biological regulation;catabolic process;cell cycle;cell cycle process;cell surface receptor linked signaling pathway;cellular catabolic process;cellular component organization;cellular component organization at cellular level;cellular co…	acid-amino acid ligase activity;catalytic activity;ligase activity;ligase activity, forming carbon-nitrogen bonds;small conjugating protein ligase activity;ubiquitin-protein ligase activity	cell part;Cul7-RING ubiquitin ligase complex;cullin-RING ubiquitin ligase complex;cytoplasmic part;cytosol;extracellular membrane-bounded organelle;extracellular organelle;extracellular region part;extracellular vesicular exosome;intracellular organelle part;intracellular part;macromolecular complex;membrane-bounded organelle;membrane-bounded vesicle;nuclear part;nucleoplasm;organelle;organelle p…	Cell cycle;Cell cycle - yeast;Circadian rhythm - mammal;Oocyte meiosis;Protein processing in endoplasmic reticulum;TGF-beta signaling pathway;Ubiquitin mediated proteolysis;Wnt signaling pathway	5	5	5	33.7	33.7	33.7	18.658	0	42.65	786700000	28	3.45852	0.0113684	1.02082	0.921416	P63208	P63208	Human Swissprot	S-phase kinase-associated protein 1	SKP1
25.8069	25.6853	25.5531	25.5567	25.1266	NaN	Metaxin-1	MTX1		1.01628	0.967515		cellular macromolecule metabolic process;cellular metabolic process;cellular process;cellular protein metabolic process;establishment of localization;establishment of localization in cell;establishment of protein localization;establishment of protein localization in mitochondrion;establishment of protein localization to organelle;intracellular protein transport;intracellular transport;macromolecu…		cell part;cytoplasmic part;integral to membrane;intracellular organelle part;intracellular part;intrinsic to membrane;membrane;membrane part;mitochondrial membrane;mitochondrial outer membrane;mitochondrial part;organelle membrane;organelle outer membrane;organelle part;outer membrane		3	3	3	9.4	9.4	9.4	51.476	0	24.812	271050000	18	0.967515	0.0987726	1.01628	0.600854	Q13505	Q13505	Human Swissprot	Metaxin-1	MTX1
24.1816	24.4559	24.1212	NaN	NaN	NaN	Cullin-4A	CUL4A		1.01334	1.38932		anatomical structure development;biological regulation;biosynthetic process;catabolic process;cell cycle arrest;cell cycle process;cellular biosynthetic process;cellular catabolic process;cellular macromolecule biosynthetic process;cellular macromolecule catabolic process;cellular macromolecule metabolic process;cellular metabolic process;cellular nitrogen compound metabolic process;cellular proc…		cell part;CUL4 RING ubiquitin ligase complex;Cul4A-RING ubiquitin ligase complex;cullin-RING ubiquitin ligase complex;intracellular organelle part;intracellular part;macromolecular complex;nuclear part;nucleoplasm;organelle part;protein complex;ubiquitin ligase complex	Nucleotide excision repair;Ubiquitin mediated proteolysis	5	5	3	8.8	8.8	5.8	87.679	0	38.219	71040000	12	1.38932	0.0522982	1.01334	0.704797	Q13619	Q13619	Human Swissprot	Cullin-4A	CUL4A
25.0381	25.0224	25.0257	24.202	NaN	23.9121	Cleft lip and palate transmembrane protein 1-like protein	CLPTM1L	+	1.01303	3.68687		apoptosis;cell death;cellular process;death;programmed cell death		cell part;integral to membrane;intrinsic to membrane;membrane;membrane part		3	3	3	13.8	13.8	13.8	62.228	0	33.78	153620000	13	3.68687	0.0111523	1.01303	0.926436	Q96KA5	Q96KA5	Human Swissprot	Cleft lip and palate transmembrane protein 1-like protein	CLPTM1L
26.2541	26.572	25.8083	25.6815	25.4178	24.5029	Gamma-tubulin complex component 2	TUBGCP2		1.0107	1.43217		cell cycle;cell cycle process;cellular component assembly;cellular component organization;cellular component organization at cellular level;cellular component organization or biogenesis;cellular component organization or biogenesis at cellular level;cellular process;cytoskeleton organization;G2/M transition of mitotic cell cycle;macromolecular complex assembly;macromolecular complex subunit organ…		cell part;centrosome;cytoplasmic microtubule;cytoplasmic part;cytoskeletal part;cytosol;intracellular non-membrane-bounded organelle;intracellular organelle;intracellular organelle part;intracellular part;macromolecular complex;membrane;microtubule;microtubule organizing center;non-membrane-bounded organelle;nuclear part;nucleoplasm;organelle;organelle part;protein complex;spindle pole		14	14	14	24.8	24.8	24.8	102.53	0	188.83	359420000	48	1.43217	0.0512566	1.0107	0.711655	Q9BSJ2	Q9BSJ2	Human Swissprot	Gamma-tubulin complex component 2	TUBGCP2
25.7537	25.8664	25.6254	24.8077	25.2028	NaN	Trifunctional enzyme subunit alpha, mitochondrial;Long-chain enoyl-CoA hydratase;Long chain 3-hydroxyacyl-CoA dehydrogenase	HADHA	+	1.00498	1.87314		biosynthetic process;carboxylic acid catabolic process;carboxylic acid metabolic process;cardiolipin acyl-chain remodeling;cardiolipin metabolic process;catabolic process;cellular biosynthetic process;cellular catabolic process;cellular ketone metabolic process;cellular lipid catabolic process;cellular lipid metabolic process;cellular metabolic process;cellular process;fatty acid beta-oxidation;f…	3-hydroxyacyl-CoA dehydrogenase activity;acetyl-CoA C-acetyltransferase activity;acetyl-CoA C-acyltransferase activity;acetyltransferase activity;binding;C-acetyltransferase activity;C-acyltransferase activity;carbon-oxygen lyase activity;carboxylic acid binding;catalytic activity;coenzyme binding;cofactor binding;enoyl-CoA hydratase activity;fatty acid binding;fatty-acyl-CoA binding;hydro-lyase …	cell part;cytoplasmic part;fatty acid beta-oxidation multienzyme complex;intracellular membrane-bounded organelle;intracellular non-membrane-bounded organelle;intracellular organelle;intracellular organelle part;intracellular part;macromolecular complex;membrane;membrane-bounded organelle;mitochondrial inner membrane;mitochondrial membrane;mitochondrial nucleoid;mitochondrial part;mitochondrion;n…	Aminobenzoate degradation;Benzoate degradation;beta-Alanine metabolism;Biosynthesis of unsaturated fatty acids;Butanoate metabolism;Caprolactam degradation;Fatty acid elongation in mitochondria;Fatty acid metabolism;Lysine degradation;Propanoate metabolism;Tryptophan metabolism;Valine, leucine and isoleucine degradation	12	12	12	23.5	23.5	23.5	82.999	0	112.37	245550000	29	1.87314	0.0362902	1.00498	0.776723	P40939	P40939	Human Swissprot	Trifunctional enzyme subunit alpha, mitochondrial;Long-chain enoyl-CoA hydratase;Long chain 3-hydroxyacyl-CoA dehydrogenase	HADHA
26.7623	27.0888	26.9171	26.0519	26.3119	25.3919	CCR4-NOT transcription complex subunit 1	CNOT1	+	1.0042	1.89206		biological regulation;biosynthetic process;catabolic process;cellular biosynthetic process;cellular catabolic process;cellular macromolecule biosynthetic process;cellular macromolecule catabolic process;cellular macromolecule metabolic process;cellular metabolic process;cellular nitrogen compound metabolic process;cellular process;developmental process;gene expression;gene silencing;gene silencin…	armadillo repeat domain binding;binding;estrogen receptor binding;hormone receptor binding;nuclear hormone receptor binding;protein binding;protein complex scaffold;protein domain specific binding;receptor binding;retinoic acid receptor binding;steroid hormone receptor binding;structural molecule activity;transcription factor binding	CCR4-NOT complex;cell part;cytoplasmic mRNA processing body;cytoplasmic part;cytosol;extracellular region part;extracellular space;intracellular membrane-bounded organelle;intracellular non-membrane-bounded organelle;intracellular organelle;intracellular organelle part;intracellular part;macromolecular complex;membrane;membrane-bounded organelle;microbody;microbody membrane;microbody part;non-mem…	RNA degradation	25	25	25	16	16	16	266.94	0	239.59	565580000	88	1.89206	0.0359167	1.0042	0.778684	A5YKK6	A5YKK6	Human Swissprot	CCR4-NOT transcription complex subunit 1	CNOT1
25.1354	25.3591	25.296	24.2694	24.3503	NaN	60 kDa SS-A/Ro ribonucleoprotein	TROVE2	+	0.998067	3.85466		anatomical structure development;anatomical structure morphogenesis;biological regulation;biosynthetic process;cell part morphogenesis;cell projection morphogenesis;cell projection organization;cell surface receptor linked signaling pathway;cellular biosynthetic process;cellular component morphogenesis;cellular component organization;cellular component organization at cellular level;cellular comp…	binding;cation binding;ion binding;metal ion binding;nucleic acid binding;RNA binding;snRNA binding;U2 snRNA binding	cell part;cytoplasm;intracellular organelle part;intracellular part;macromolecular complex;nuclear part;nucleoplasm;organelle part;ribonucleoprotein complex	Systemic lupus erythematosus	7	7	7	18.4	18.4	18.4	60.67	0	58.202	171250000	25	3.85466	0.0112941	0.998067	0.92123	P10155	P10155	Human Swissprot	60 kDa SS-A/Ro ribonucleoprotein	TROVE2
26.5793	26.493	26.4902	26.3879	26.3527	NaN	26S protease regulatory subunit 6A	PSMC3		0.992842	0.818001		activation of immune response;activation of innate immune response;anaphase-promoting complex-dependent proteasomal ubiquitin-dependent protein catabolic process;anatomical structure development;antigen processing and presentation;antigen processing and presentation of exogenous antigen;antigen processing and presentation of exogenous peptide antigen;antigen processing and presentation of exogeno…	adenyl nucleotide binding;adenyl ribonucleotide binding;ATP binding;ATPase activity;binding;catalytic activity;hydrolase activity;hydrolase activity, acting on acid anhydrides;hydrolase activity, acting on acid anhydrides, in phosphorus-containing anhydrides;nucleoside-triphosphatase activity;nucleotide binding;protein binding;protein binding transcription factor activity;purine nucleotide bindin…	cell part;cytoplasmic mRNA processing body;cytoplasmic part;cytosol;cytosolic part;cytosolic proteasome complex;intracellular membrane-bounded organelle;intracellular non-membrane-bounded organelle;intracellular organelle;intracellular organelle part;intracellular part;macromolecular complex;membrane;membrane-bounded organelle;non-membrane-bounded organelle;nuclear part;nuclear proteasome complex…	Proteasome	16	16	16	53.5	53.5	53.5	49.203	0	226.86	483670000	61	0.818001	0.132684	0.992842	0.538754	P17980	P17980	Human Swissprot	26S protease regulatory subunit 6A	PSMC3
26.1702	26.492	26.0486	26.1055	26.2284	NaN	Importin-8	IPO8		0.992809	0.760412		biological regulation;cellular process;cellular response to stimulus;establishment of localization;establishment of localization in cell;establishment of protein localization;gene expression;intracellular protein transport;intracellular transport;macromolecule metabolic process;metabolic process;protein transport;regulation of biological process;regulation of cellular process;response to stimulus…	binding;enzyme binding;GTPase binding;protein binding;Ran GTPase binding;Ras GTPase binding;small GTPase binding	cell part;cytoplasmic part;cytosol;intracellular organelle part;intracellular part;nuclear part;nucleoplasm;organelle part		11	10	10	15.6	14.7	14.7	119.94	0	125.72	389940000	39	0.760412	0.146972	0.992809	0.513624	O15397	O15397	Human Swissprot	Importin-8	IPO8
24.2748	24.3861	24.2621	NaN	NaN	NaN	Centromere/kinetochore protein zw10 homolog	ZW10	+	0.99164	1.90957		biological regulation;cell cycle;cell cycle checkpoint;cell cycle phase;cell cycle process;cell division;cellular component assembly;cellular component organization;cellular component organization at cellular level;cellular component organization or biogenesis;cellular component organization or biogenesis at cellular level;cellular localization;cellular macromolecule localization;cellular process…	binding;centromeric DNA binding;DNA binding;nucleic acid binding;sequence-specific DNA binding	cell part;chromosomal part;condensed chromosome kinetochore;cytoplasm;cytoplasmic part;cytoskeletal part;cytosol;endoplasmic reticulum;endoplasmic reticulum membrane;endoplasmic reticulum part;intracellular membrane-bounded organelle;intracellular non-membrane-bounded organelle;intracellular organelle;intracellular organelle part;intracellular part;kinetochore;kinetochore microtubule;macromolecul…		10	10	10	20.8	20.8	20.8	88.828	0	75.116	89873000	20	1.90957	0.0366531	0.99164	0.77329	O43264	O43264	Human Swissprot	Centromere/kinetochore protein zw10 homolog	ZW10
34.4383	34.3487	34.3956	33.448	33.4665	33.317	Heat shock 70 kDa protein 1B;Heat shock 70 kDa protein 1A	HSPA1B;HSPA1A	+	0.983699	4.58334						47	47	26	79.1	79.1	52	70.051	0	323.31	95639000000	448	4.58334	0.01056	0.983699	0.933575	P0DMV9;P0DMV8	P0DMV9;P0DMV8	Human Swissprot	Heat shock 70 kDa protein 1B;Heat shock 70 kDa protein 1A	HSPA1B;HSPA1A
24.0755	24.2618	24.3564	NaN	NaN	NaN	Exocyst complex component 6B	EXOC6B	+	0.982784	3.67608		cellular process;establishment of localization;establishment of protein localization;membrane docking;protein transport;transport;vesicle docking;vesicle docking involved in exocytosis		cell cortex part;cell part;cytoplasmic part;exocyst;intracellular part;macromolecular complex;protein complex		7	7	6	11.2	11.2	10.2	94.2	0	40.778	68646000	11	3.67608	0.0117764	0.982784	0.900592	Q9Y2D4	Q9Y2D4	Human Swissprot	Exocyst complex component 6B	EXOC6B
24.4955	24.2546	24.16	24.0346	NaN	NaN	Phosphorylase b kinase gamma catalytic chain, liver/testis isoform	PHKG2		0.978219	1.26837		alcohol metabolic process;biological regulation;biosynthetic process;carbohydrate biosynthetic process;carbohydrate catabolic process;carbohydrate metabolic process;catabolic process;cellular biosynthetic process;cellular carbohydrate biosynthetic process;cellular carbohydrate catabolic process;cellular carbohydrate metabolic process;cellular glucan metabolic process;cellular macromolecule biosyn…	adenyl nucleotide binding;adenyl ribonucleotide binding;ATP binding;binding;calmodulin-dependent protein kinase activity;catalytic activity;kinase activity;nucleotide binding;phosphorylase kinase activity;phosphotransferase activity, alcohol group as acceptor;protein kinase activity;protein serine/threonine kinase activity;purine nucleotide binding;purine ribonucleoside triphosphate binding;purin…	cell part;cytoplasmic part;cytosol;intracellular part;macromolecular complex;phosphorylase kinase complex;protein complex	Calcium signaling pathway;Insulin signaling pathway	3	3	3	11.3	11.3	11.3	46.442	0	25.792	96067000	10	1.26837	0.0677409	0.978219	0.663804	P15735	P15735	Human Swissprot	Phosphorylase b kinase gamma catalytic chain, liver/testis isoform	PHKG2
27.8918	27.993	27.9361	27.3955	27.6276	25.8763	DnaJ homolog subfamily A member 2	DNAJA2		0.97379	1.12112		biological regulation;cellular macromolecule metabolic process;cellular metabolic process;cellular process;cellular protein metabolic process;macromolecule metabolic process;metabolic process;positive regulation of biological process;positive regulation of cell proliferation;positive regulation of cellular process;primary metabolic process;protein folding;protein metabolic process;protein refoldi…	adenyl nucleotide binding;adenyl ribonucleotide binding;ATP binding;binding;cation binding;chaperone binding;ion binding;metal ion binding;nucleotide binding;protein binding;purine nucleotide binding;purine ribonucleoside triphosphate binding;purine ribonucleotide binding;ribonucleotide binding;unfolded protein binding	cell part;cytoplasmic part;cytosol;extracellular membrane-bounded organelle;extracellular organelle;extracellular region part;extracellular vesicular exosome;intracellular part;membrane;membrane-bounded organelle;membrane-bounded vesicle;organelle;vesicle	Protein processing in endoplasmic reticulum	13	13	13	46.8	46.8	46.8	45.745	0	194.47	1184300000	65	1.12112	0.0836226	0.97379	0.628268	O60884	O60884	Human Swissprot	DnaJ homolog subfamily A member 2	DNAJA2
24.4635	24.3064	24.0105	NaN	NaN	NaN	Methyltransferase-like protein 13	METTL13	+	0.970864	1.58896			catalytic activity;methyltransferase activity;transferase activity;transferase activity, transferring one-carbon groups			3	3	3	5.3	5.3	5.3	78.767	0	19.695	71443000	7	1.58896	0.0495964	0.970864	0.717341	Q8N6R0	Q8N6R0	Human Swissprot	Methyltransferase-like protein 13	METTL13
26.6651	26.5748	26.0697	26.4954	26.6649	NaN	ATP synthase subunit gamma, mitochondrial	ATP5C1		0.970513	0.658524		ATP biosynthetic process;ATP metabolic process;ATP synthesis coupled proton transport;biosynthetic process;cation transport;cellular biosynthetic process;cellular metabolic process;cellular nitrogen compound biosynthetic process;cellular nitrogen compound metabolic process;cellular process;electron transport chain;energy coupled proton transport, down electrochemical gradient;establishment of loc…	active transmembrane transporter activity;ATPase activity;ATPase activity, coupled;ATPase activity, coupled to movement of substances;ATPase activity, coupled to transmembrane movement of ions;ATPase activity, coupled to transmembrane movement of substances;catalytic activity;cation transmembrane transporter activity;cation-transporting ATPase activity;hydrogen ion transmembrane transporter activ…	cell part;cytoplasmic part;extracellular membrane-bounded organelle;extracellular organelle;extracellular region part;extracellular vesicular exosome;intracellular membrane-bounded organelle;intracellular organelle;intracellular organelle lumen;intracellular organelle part;intracellular part;macromolecular complex;membrane;membrane part;membrane-bounded organelle;membrane-bounded vesicle;membrane…	Alzheimer's disease;Huntington's disease;Oxidative phosphorylation;Parkinson's disease	6	6	6	27.9	27.9	27.9	32.996	0	86.915	446700000	29	0.658524	0.196	0.970513	0.455524	P36542	P36542	Human Swissprot	ATP synthase subunit gamma, mitochondrial	ATP5C1
27.0165	27.2912	26.9454	26.5106	26.4713	25.3651	Condensin complex subunit 1	NCAPD2		0.968686	1.46894		cell cycle;cell cycle process;cell division;cellular component organization;cellular component organization at cellular level;cellular component organization or biogenesis;cellular component organization or biogenesis at cellular level;cellular macromolecule metabolic process;cellular metabolic process;cellular nitrogen compound metabolic process;cellular process;chromosome condensation;chromosom…	binding;histone binding;protein binding	cell part;chromosomal part;chromosome;condensed chromosome;condensin complex;condensin core heterodimer;cytoplasm;cytoplasmic part;cytosol;intracellular membrane-bounded organelle;intracellular non-membrane-bounded organelle;intracellular organelle;intracellular organelle part;intracellular part;macromolecular complex;membrane;membrane-bounded organelle;non-membrane-bounded organelle;nuclear part…	Cell cycle - yeast	30	30	30	30	30	30	157.18	0	252.68	650010000	97	1.46894	0.0551379	0.968686	0.696894	Q15021	Q15021	Human Swissprot	Condensin complex subunit 1	NCAPD2
26.2195	26.648	26.0701	24.6726	25.6893	25.6699	26S proteasome non-ATPase regulatory subunit 10	PSMD10		0.968636	1.50608		activation of immune response;activation of innate immune response;anaphase-promoting complex-dependent proteasomal ubiquitin-dependent protein catabolic process;antigen processing and presentation;antigen processing and presentation of exogenous antigen;antigen processing and presentation of exogenous peptide antigen;antigen processing and presentation of exogenous peptide antigen via MHC class …	binding;protein binding;transcription factor binding	cell part;cytoplasm;cytoplasmic part;cytoskeleton;cytosol;intermediate filament cytoskeleton;intracellular membrane-bounded organelle;intracellular non-membrane-bounded organelle;intracellular organelle;intracellular organelle part;intracellular part;macromolecular complex;membrane-bounded organelle;non-membrane-bounded organelle;nuclear part;nucleoplasm;nucleus;organelle;organelle part;proteasom…		10	10	10	63.3	63.3	63.3	24.428	0	130.47	389810000	41	1.50608	0.0532926	0.968636	0.703048	O75832	O75832	Human Swissprot	26S proteasome non-ATPase regulatory subunit 10	PSMD10
25.7036	25.95	25.2204	24.6067	24.4931	24.8719	General transcription factor 3C polypeptide 1	GTF3C1	+	0.967457	2.09326		5S class rRNA transcription from RNA polymerase III type 1 promoter;biosynthetic process;cellular biosynthetic process;cellular macromolecule biosynthetic process;cellular macromolecule metabolic process;cellular metabolic process;cellular nitrogen compound metabolic process;cellular process;gene expression;macromolecule biosynthetic process;macromolecule metabolic process;metabolic process;nitro…	binding;DNA binding;nucleic acid binding	cell part;intracellular membrane-bounded organelle;intracellular non-membrane-bounded organelle;intracellular organelle;intracellular organelle part;intracellular part;macromolecular complex;membrane;membrane-bounded organelle;non-membrane-bounded organelle;nuclear part;nucleolus;nucleoplasm;nucleoplasm part;nucleus;organelle;organelle part;protein complex;ribonucleoprotein complex;transcription …		12	12	12	8.8	8.8	8.8	238.87	0	117.91	229490000	38	2.09326	0.0361047	0.967457	0.779022	Q12789	Q12789	Human Swissprot	General transcription factor 3C polypeptide 1	GTF3C1
26.3639	26.3853	26.1572	26.4527	25.7972	NaN	Sister chromatid cohesion protein PDS5 homolog A	PDS5A		0.954604	0.823201		biological regulation;cell cycle;cell cycle process;cell division;cellular component organization;cellular component organization at cellular level;cellular component organization or biogenesis;cellular component organization or biogenesis at cellular level;cellular process;chromosome organization;mitotic cell cycle;mitotic sister chromatid cohesion;negative regulation of biological process;negat…		cell part;chromatin;chromosomal part;chromosome;chromosome, centromeric region;cytoplasmic part;cytosol;intracellular non-membrane-bounded organelle;intracellular organelle;intracellular organelle part;intracellular part;membrane;non-membrane-bounded organelle;nuclear part;nucleoplasm;organelle;organelle part;plasma membrane		23	23	22	26	26	25	150.83	0	233.76	390640000	52	0.823201	0.13636	0.954604	0.52933	Q29RF7	Q29RF7	Human Swissprot	Sister chromatid cohesion protein PDS5 homolog A	PDS5A
24.0863	24.1642	23.8417	NaN	NaN	NaN	Vacuolar protein sorting-associated protein 18 homolog	VPS18	+	0.952482	3.10885		biological regulation;cellular component organization;cellular component organization at cellular level;cellular component organization or biogenesis;cellular component organization or biogenesis at cellular level;cellular process;endosome organization;entry into cell of other organism involved in symbiotic interaction;entry into host;entry into host cell;entry into other organism involved in sym…	binding;binding, bridging;cation binding;ion binding;metal ion binding;protein binding;protein binding, bridging;SNARE binding;syntaxin binding	actin filament;cell part;cytoplasmic part;cytoskeletal part;early endosome;endosomal part;endosome;endosome membrane;HOPS complex;intracellular membrane-bounded organelle;intracellular organelle;intracellular organelle part;intracellular part;late endosome;late endosome membrane;lysosomal membrane;lysosome;lytic vacuole;macromolecular complex;membrane;membrane part;membrane-bounded organelle;orga…		6	6	6	10.5	10.5	10.5	110.18	0	47.663	64407000	13	3.10885	0.0201395	0.952482	0.847216	Q9P253	Q9P253	Human Swissprot	Vacuolar protein sorting-associated protein 18 homolog	VPS18
25.197	25.1054	25.2764	NaN	24.3236	24.8284	Protein PRRC2B	PRRC2B		0.951206	1.51571						12	11	10	7.2	6.9	6.6	242.96	0	93.615	164430000	25	1.51571	0.0544746	0.951206	0.695347	Q5JSZ5	Q5JSZ5	Human Swissprot	Protein PRRC2B	PRRC2B
25.1396	24.9147	24.9173	NaN	24.8718	NaN	Serine/arginine-rich splicing factor 4;Serine/arginine-rich splicing factor 6	SRSF4;SRSF6		0.948301	1.20128		alternative nuclear mRNA splicing, via spliceosome;biological regulation;biosynthetic process;cell differentiation;cellular biosynthetic process;cellular component assembly;cellular component assembly at cellular level;cellular component organization;cellular component organization at cellular level;cellular component organization or biogenesis;cellular component organization or biogenesis at cel…	binding;nucleic acid binding;nucleotide binding;pre-mRNA binding;RNA binding	cell part;intracellular membrane-bounded organelle;intracellular organelle;intracellular organelle part;intracellular part;membrane-bounded organelle;nuclear body;nuclear part;nuclear speck;nucleoplasm;nucleoplasm part;nucleus;organelle;organelle part	Spliceosome	4	4	4	8.3	8.3	8.3	56.678	0	27.521	140530000	14	1.20128	0.0790345	0.948301	0.635865	Q08170;Q13247	Q08170;Q13247	Human Swissprot	Serine/arginine-rich splicing factor 4;Serine/arginine-rich splicing factor 6	SRSF4;SRSF6
23.9629	24.1271	24.3262	NaN	NaN	NaN	NADH-cytochrome b5 reductase 3;NADH-cytochrome b5 reductase 3 membrane-bound form;NADH-cytochrome b5 reductase 3 soluble form	CYB5R3		0.946477	1.33228		alcohol metabolic process;biosynthetic process;blood circulation;carboxylic acid metabolic process;cellular ketone metabolic process;cellular metabolic process;cellular process;cholesterol biosynthetic process;cholesterol metabolic process;circulatory system process;L-ascorbic acid metabolic process;lipid biosynthetic process;lipid metabolic process;metabolic process;multicellular organismal proc…	adenyl nucleotide binding;adenyl ribonucleotide binding;ADP binding;AMP binding;binding;catalytic activity;coenzyme binding;cofactor binding;cytochrome-b5 reductase activity;FAD binding;flavin adenine dinucleotide binding;NAD binding;nucleotide binding;oxidoreductase activity;oxidoreductase activity, acting on NADH or NADPH;oxidoreductase activity, acting on NADH or NADPH, heme protein as accepto…	cell part;cytoplasm;cytoplasmic part;cytosolic part;endoplasmic reticulum;endoplasmic reticulum membrane;endoplasmic reticulum part;extracellular membrane-bounded organelle;extracellular organelle;extracellular region part;extracellular vesicular exosome;hemoglobin complex;intracellular membrane-bounded organelle;intracellular organelle;intracellular organelle part;intracellular part;lipid partic…	Amino sugar and nucleotide sugar metabolism	7	7	7	38.2	38.2	38.2	34.234	0	63.561	79359000	16	1.33228	0.0687581	0.946477	0.661418	P00387	P00387	Human Swissprot	NADH-cytochrome b5 reductase 3;NADH-cytochrome b5 reductase 3 membrane-bound form;NADH-cytochrome b5 reductase 3 soluble form	CYB5R3
24.4284	24.3667	24.3474	NaN	NaN	NaN	Glutamine synthetase	GLUL	+	0.945555	3.53153		amine biosynthetic process;amine catabolic process;amine metabolic process;biological regulation;biosynthetic process;carboxylic acid biosynthetic process;carboxylic acid catabolic process;carboxylic acid metabolic process;catabolic process;cell communication;cell proliferation;cell-cell signaling;cellular amine metabolic process;cellular amino acid biosynthetic process;cellular amino acid catabo…	acid-ammonia (or amide) ligase activity;adenyl nucleotide binding;adenyl ribonucleotide binding;amine binding;amino acid binding;ammonia ligase activity;ATP binding;binding;carbon-carbon lyase activity;carboxylic acid binding;carboxy-lyase activity;catalytic activity;cation binding;glutamate binding;glutamate decarboxylase activity;glutamate-ammonia ligase activity;identical protein binding;ion b…	axon part;axon terminus;cell part;cell projection part;cytoplasm;cytoplasmic part;cytosol;endoplasmic reticulum;extracellular membrane-bounded organelle;extracellular organelle;extracellular region part;extracellular vesicular exosome;intracellular membrane-bounded organelle;intracellular organelle;intracellular part;macromolecular complex;membrane-bounded organelle;membrane-bounded vesicle;mitoc…	Alanine, aspartate and glutamate metabolism;Arginine and proline metabolism;Nitrogen metabolism;Two-component system	4	4	4	16.4	16.4	16.4	42.064	0	43.645	76244000	9	3.53153	0.0174353	0.945555	0.86299	P15104	P15104	Human Swissprot	Glutamine synthetase	GLUL
25.7244	25.0518	27.3559	24.7823	26.1312	24.3826	L-lactate dehydrogenase B chain	LDHB		0.945297	0.77502		carbohydrate metabolic process;carboxylic acid metabolic process;cellular ketone metabolic process;cellular metabolic process;cellular nitrogen compound metabolic process;cellular process;coenzyme metabolic process;cofactor metabolic process;heterocycle metabolic process;lactate metabolic process;metabolic process;monocarboxylic acid metabolic process;NAD metabolic process;nicotinamide nucleotide…	binding;catalytic activity;coenzyme binding;cofactor binding;lactate dehydrogenase activity;L-lactate dehydrogenase activity;NAD binding;nucleotide binding;oxidoreductase activity;oxidoreductase activity, acting on CH-OH group of donors;oxidoreductase activity, acting on the CH-OH group of donors, NAD or NADP as acceptor	cell part;cytoplasm;cytoplasmic part;cytosol;extracellular membrane-bounded organelle;extracellular organelle;extracellular region part;extracellular vesicular exosome;intracellular membrane-bounded organelle;intracellular organelle;intracellular part;membrane;membrane part;membrane raft;membrane-bounded organelle;membrane-bounded vesicle;mitochondrion;organelle;vesicle	Cysteine and methionine metabolism;Glycolysis / Gluconeogenesis;Propanoate metabolism;Pyruvate metabolism	12	12	11	38.3	38.3	34.7	36.638	0	85.106	371620000	38	0.77502	0.152012	0.945297	0.506932	P07195	P07195	Human Swissprot	L-lactate dehydrogenase B chain	LDHB
24.3427	24.63	24.6396	NaN	24.358	NaN	TBC1 domain family member 4	TBC1D4		0.942253	0.972297		biological regulation;cellular component organization;cellular component organization or biogenesis;cellular process;cellular response to chemical stimulus;cellular response to endogenous stimulus;cellular response to hormone stimulus;cellular response to insulin stimulus;cellular response to organic substance;cellular response to peptide hormone stimulus;cellular response to stimulus;establishme…	enzyme activator activity;enzyme regulator activity;GTPase activator activity;GTPase regulator activity;nucleoside-triphosphatase regulator activity	cell part;cytoplasm;cytoplasmic part;cytoplasmic vesicle membrane;cytoplasmic vesicle part;extracellular membrane-bounded organelle;extracellular organelle;extracellular region part;extracellular vesicular exosome;intracellular organelle part;intracellular part;membrane;membrane-bounded organelle;membrane-bounded vesicle;organelle;organelle membrane;organelle part;vesicle;vesicle membrane		6	6	6	5.9	5.9	5.9	146.56	0	42.409	99235000	14	0.972297	0.111619	0.942253	0.575598	O60343	O60343	Human Swissprot	TBC1 domain family member 4	TBC1D4
24.5648	24.4001	23.9361	NaN	NaN	NaN	COP9 signalosome complex subunit 4	COPS4		0.940334	0.921431		cellular macromolecule metabolic process;cellular metabolic process;cellular process;cellular protein metabolic process;cullin deneddylation;macromolecule metabolic process;macromolecule modification;metabolic process;primary metabolic process;protein deneddylation;protein metabolic process;protein modification by small protein conjugation or removal;protein modification by small protein removal;…		cell junction;cell part;clathrin-coated vesicle;coated vesicle;cytoplasmic membrane-bounded vesicle;cytoplasmic part;cytoplasmic vesicle;extracellular membrane-bounded organelle;extracellular organelle;extracellular region part;extracellular vesicular exosome;intracellular membrane-bounded organelle;intracellular organelle;intracellular organelle part;intracellular part;macromolecular complex;mem…		6	6	6	15.8	15.8	15.8	46.268	0	37.557	73476000	10	0.921431	0.120997	0.940334	0.559279	Q9BT78	Q9BT78	Human Swissprot	COP9 signalosome complex subunit 4	COPS4
29.359	29.4501	29.1715	28.3654	28.6209	28.1837	CAD protein;Glutamine-dependent carbamoyl-phosphate synthase;Aspartate carbamoyltransferase;Dihydroorotase	CAD	+	0.936879	2.76488		amide biosynthetic process;amine biosynthetic process;amine catabolic process;amine metabolic process;anatomical structure development;anatomical structure morphogenesis;arginine biosynthetic process;arginine metabolic process;biological regulation;biosynthetic process;body fluid secretion;carbamoyl phosphate biosynthetic process;carbamoyl phosphate metabolic process;carboxylic acid biosynthetic …	adenyl nucleotide binding;adenyl ribonucleotide binding;amine binding;amino acid binding;aspartate binding;aspartate carbamoyltransferase activity;ATP binding;binding;carbamoyl-phosphate synthase (ammonia) activity;carbamoyl-phosphate synthase (glutamine-hydrolyzing) activity;carbon-nitrogen ligase activity, with glutamine as amido-N-donor;carboxyl- or carbamoyltransferase activity;carboxylic aci…	axon part;cell body;cell part;cell projection;cell projection part;cytoplasmic part;cytosol;extracellular membrane-bounded organelle;extracellular organelle;extracellular region part;extracellular vesicular exosome;intracellular membrane-bounded organelle;intracellular organelle;intracellular organelle part;intracellular part;macromolecular complex;membrane;membrane-bounded organelle;membrane-bou…	Alanine, aspartate and glutamate metabolism;Pyrimidine metabolism	53	53	53	40.9	40.9	40.9	242.98	0	323.31	2996800000	224	2.76488	0.0261778	0.936879	0.813935	P27708	P27708	Human Swissprot	CAD protein;Glutamine-dependent carbamoyl-phosphate synthase;Aspartate carbamoyltransferase;Dihydroorotase	CAD
25.4582	25.5019	25.334	24.9882	25.3301	NaN	ATP-dependent 6-phosphofructokinase, platelet type	PFKP		0.934222	0.927418		alcohol metabolic process;carbohydrate metabolic process;carbohydrate phosphorylation;cellular carbohydrate metabolic process;cellular metabolic process;cellular process;fructose 6-phosphate metabolic process;fructose metabolic process;glucose metabolic process;hexose metabolic process;metabolic process;monosaccharide metabolic process;phosphate-containing compound metabolic process;phosphorus me…	6-phosphofructokinase activity;adenyl nucleotide binding;adenyl ribonucleotide binding;ATP binding;binding;carbohydrate kinase activity;catalytic activity;cation binding;ion binding;kinase activity;metal ion binding;nucleotide binding;phosphofructokinase activity;phosphotransferase activity, alcohol group as acceptor;protein binding;protein complex binding;purine nucleotide binding;purine ribonuc…	cell part;cytoplasmic part;cytosol;extracellular membrane-bounded organelle;extracellular organelle;extracellular region part;extracellular vesicular exosome;intracellular membrane-bounded organelle;intracellular organelle;intracellular part;membrane;membrane-bounded organelle;membrane-bounded vesicle;nucleus;organelle;vesicle	Fructose and mannose metabolism;Galactose metabolism;Glycolysis / Gluconeogenesis;Methane metabolism;Pentose phosphate pathway	9	8	8	13.9	11.5	11.5	85.595	0	63.767	196210000	25	0.927418	0.120596	0.934222	0.559002	Q01813	Q01813	Human Swissprot	ATP-dependent 6-phosphofructokinase, platelet type	PFKP
24.5909	25.1622	26.2006	25.0448	24.8096	NaN	Peptidyl-prolyl cis-trans isomerase A;Peptidyl-prolyl cis-trans isomerase A, N-terminally processed	PPIA		0.93202	0.876714		biological regulation;biosynthetic process;blood coagulation;cell activation;cell migration;cell motility;cellular biosynthetic process;cellular component assembly;cellular component assembly at cellular level;cellular component movement;cellular component organization;cellular component organization at cellular level;cellular component organization or biogenesis;cellular component organization o…	binding;catalytic activity;cis-trans isomerase activity;isomerase activity;peptide binding;peptidyl-prolyl cis-trans isomerase activity;protein binding;unfolded protein binding;virion binding	adherens junction;anchoring junction;cell junction;cell part;cell-substrate adherens junction;cell-substrate junction;cytoplasmic part;cytosol;extracellular membrane-bounded organelle;extracellular organelle;extracellular region;extracellular region part;extracellular space;extracellular vesicular exosome;focal adhesion;intracellular membrane-bounded organelle;intracellular organelle;intracellula…		6	6	5	43.6	43.6	35.2	18.012	0	41.297	231430000	21	0.876714	0.130965	0.93202	0.541604	P62937	P62937	Human Swissprot	Peptidyl-prolyl cis-trans isomerase A;Peptidyl-prolyl cis-trans isomerase A, N-terminally processed	PPIA
24.4895	23.8602	23.6722	NaN	NaN	NaN	Cytochrome b-c1 complex subunit 1, mitochondrial	UQCRC1		0.928434	1.21286		aerobic respiration;cellular metabolic process;cellular process;cellular respiration;electron transport chain;energy derivation by oxidation of organic compounds;generation of precursor metabolites and energy;metabolic process;mitochondrial electron transport, ubiquinol to cytochrome c;oxidation-reduction process;oxidative phosphorylation;phosphate-containing compound metabolic process;phosphorus…	binding;catalytic activity;cation binding;cation transmembrane transporter activity;enzyme binding;hydrogen ion transmembrane transporter activity;inorganic cation transmembrane transporter activity;ion binding;ion transmembrane transporter activity;metal ion binding;monovalent inorganic cation transmembrane transporter activity;oxidoreductase activity;oxidoreductase activity, acting on diphenols…	cell part;cytoplasmic part;intracellular membrane-bounded organelle;intracellular organelle;intracellular organelle part;intracellular part;macromolecular complex;membrane;membrane part;membrane-bounded organelle;mitochondrial inner membrane;mitochondrial membrane;mitochondrial membrane part;mitochondrial part;mitochondrial respiratory chain;mitochondrial respiratory chain complex III;mitochondri…	Alzheimer's disease;Cardiac muscle contraction;Huntington's disease;Oxidative phosphorylation;Parkinson's disease	3	3	3	14.4	14.4	14.4	52.645	0	25.131	58896000	7	1.21286	0.0831667	0.928434	0.629299	P31930	P31930	Human Swissprot	Cytochrome b-c1 complex subunit 1, mitochondrial	UQCRC1
26.0774	25.6412	26.0571	25.286	26.0791	NaN	ATP synthase F(0) complex subunit B1, mitochondrial	ATP5F1		0.927731	0.859984		anatomical structure development;ATP biosynthetic process;ATP metabolic process;ATP synthesis coupled proton transport;biosynthetic process;cation transport;cellular biosynthetic process;cellular metabolic process;cellular nitrogen compound biosynthetic process;cellular nitrogen compound metabolic process;cellular process;developmental process;electron transport chain;energy coupled proton transp…	cation transmembrane transporter activity;hydrogen ion transmembrane transporter activity;inorganic cation transmembrane transporter activity;ion transmembrane transporter activity;monovalent inorganic cation transmembrane transporter activity;substrate-specific transmembrane transporter activity;substrate-specific transporter activity;transmembrane transporter activity;transporter activity	cell part;cytoplasmic part;extracellular membrane-bounded organelle;extracellular organelle;extracellular region part;extracellular vesicular exosome;intracellular membrane-bounded organelle;intracellular organelle;intracellular organelle lumen;intracellular organelle part;intracellular part;macromolecular complex;membrane;membrane part;membrane-bounded organelle;membrane-bounded vesicle;membrane…	Alzheimer's disease;Huntington's disease;Oxidative phosphorylation;Parkinson's disease	6	6	6	27	27	27	28.908	0	73.026	299080000	23	0.859984	0.135308	0.927731	0.534362	P24539	P24539	Human Swissprot	ATP synthase F(0) complex subunit B1, mitochondrial	ATP5F1
24.1632	25.5729	24.1555	NaN	24.1608	NaN	Gem-associated protein 5	GEMIN5		0.927586	1.02992		cellular component assembly;cellular component assembly at cellular level;cellular component organization;cellular component organization at cellular level;cellular component organization or biogenesis;cellular component organization or biogenesis at cellular level;cellular macromolecular complex assembly;cellular macromolecular complex subunit organization;cellular macromolecule metabolic proces…	binding;nucleic acid binding;RNA binding;snRNA binding	cell part;cytoplasm;cytoplasmic part;cytosol;intracellular membrane-bounded organelle;intracellular organelle;intracellular organelle part;intracellular part;macromolecular complex;membrane;membrane-bounded organelle;nuclear body;nuclear part;nucleoplasm;nucleoplasm part;nucleus;organelle;organelle part;protein complex;SMN complex;SMN-Sm protein complex	RNA transport	12	12	12	12.8	12.8	12.8	168.59	0	82.695	118370000	23	1.02992	0.106111	0.927586	0.586041	Q8TEQ6	Q8TEQ6	Human Swissprot	Gem-associated protein 5	GEMIN5
25.0677	24.9653	25.0868	NaN	24.5436	24.6627	Protein transport protein Sec31A	SEC31A		0.924622	1.17881		antigen processing and presentation;antigen processing and presentation of exogenous antigen;antigen processing and presentation of exogenous peptide antigen;antigen processing and presentation of exogenous peptide antigen via MHC class II;antigen processing and presentation of peptide antigen;antigen processing and presentation of peptide antigen via MHC class I;antigen processing and presentati…	binding;calcium-dependent protein binding;protein binding	cell part;coated vesicle;coated vesicle membrane;COPII vesicle coat;cytoplasm;cytoplasmic membrane-bounded vesicle;cytoplasmic part;cytoplasmic vesicle;cytoplasmic vesicle membrane;cytoplasmic vesicle part;cytosol;endoplasmic reticulum;endoplasmic reticulum exit site;endoplasmic reticulum membrane;endoplasmic reticulum part;ER to Golgi transport vesicle;ER to Golgi transport vesicle membrane;Golg…	Protein processing in endoplasmic reticulum	7	7	7	11.2	11.2	11.2	133.01	0	62.664	155900000	18	1.17881	0.0861029	0.924622	0.620346	O94979	O94979	Human Swissprot	Protein transport protein Sec31A	SEC31A
24.5496	25.1667	24.5933	24.3547	NaN	NaN	Golgi-specific brefeldin A-resistance guanine nucleotide exchange factor 1	GBF1		0.924093	1.23232		biological regulation;cell activation;cell activation involved in immune response;cell chemotaxis;cell migration;cell motility;cellular component disassembly;cellular component disassembly at cellular level;cellular component movement;cellular component organization;cellular component organization at cellular level;cellular component organization or biogenesis;cellular component organization or b…	ARF guanyl-nucleotide exchange factor activity;binding;enzyme regulator activity;GTPase regulator activity;guanyl-nucleotide exchange factor activity;lipid binding;nucleoside-triphosphatase regulator activity;phosphatidylinositol binding;phosphatidylinositol-3,4,5-trisphosphate binding;phosphatidylinositol-3,5-bisphosphate binding;phospholipid binding;small GTPase regulator activity	cell leading edge;cell part;cis-Golgi network;cytoplasmic part;endoplasmic reticulum lumen;endoplasmic reticulum part;endoplasmic reticulum-Golgi intermediate compartment;Golgi apparatus;Golgi apparatus part;Golgi membrane;Golgi stack;intracellular membrane-bounded organelle;intracellular organelle;intracellular organelle lumen;intracellular organelle part;intracellular part;lipid particle;membra…		11	11	11	9.1	9.1	9.1	206.44	0	85.697	123220000	20	1.23232	0.0821374	0.924093	0.631284	Q92538	Q92538	Human Swissprot	Golgi-specific brefeldin A-resistance guanine nucleotide exchange factor 1	GBF1
24.7163	24.1377	23.8824	NaN	NaN	NaN	NADH dehydrogenase [ubiquinone] 1 alpha subcomplex subunit 9, mitochondrial	NDUFA9		0.923082	1.09207		cation transport;cellular metabolic process;cellular process;electron transport chain;establishment of localization;generation of precursor metabolites and energy;ion transport;metabolic process;metal ion transport;mitochondrial electron transport, NADH to ubiquinone;monovalent inorganic cation transport;oxidation-reduction process;respiratory electron transport chain;small molecule metabolic pro…	binding;catalytic activity;coenzyme binding;cofactor binding;NADH dehydrogenase (quinone) activity;NADH dehydrogenase (ubiquinone) activity;NADH dehydrogenase activity;oxidoreductase activity;oxidoreductase activity, acting on NADH or NADPH;oxidoreductase activity, acting on NADH or NADPH, quinone or similar compound as acceptor;protein binding;protein complex binding	cell part;cytoplasmic part;intracellular membrane-bounded organelle;intracellular organelle;intracellular organelle lumen;intracellular organelle part;intracellular part;macromolecular complex;membrane;membrane part;membrane-bounded organelle;membrane-enclosed lumen;mitochondrial inner membrane;mitochondrial matrix;mitochondrial membrane;mitochondrial membrane part;mitochondrial part;mitochondria…	Alzheimer's disease;Huntington's disease;Oxidative phosphorylation;Parkinson's disease	6	6	6	22.3	22.3	22.3	42.509	0	42.456	73873000	15	1.09207	0.0980645	0.923082	0.599894	Q16795	Q16795	Human Swissprot	NADH dehydrogenase [ubiquinone] 1 alpha subcomplex subunit 9, mitochondrial	NDUFA9
27.808	27.8153	27.258	25.8615	27.1736	27.0908	Chromodomain-helicase-DNA-binding protein 4	CHD4		0.918446	1.22878		ATP-dependent chromatin remodeling;biological regulation;biosynthetic process;cellular biosynthetic process;cellular component assembly;cellular component assembly at cellular level;cellular component organization;cellular component organization at cellular level;cellular component organization or biogenesis;cellular component organization or biogenesis at cellular level;cellular macromolecule bi…	adenyl nucleotide binding;adenyl ribonucleotide binding;ATP binding;ATPase activity;ATPase activity, coupled;ATP-dependent DNA helicase activity;ATP-dependent helicase activity;binding;catalytic activity;cation binding;DNA binding;DNA helicase activity;DNA-dependent ATPase activity;helicase activity;hydrolase activity;hydrolase activity, acting on acid anhydrides;hydrolase activity, acting on aci…	cell part;centrosome;chromatin;chromatin remodeling complex;chromosomal part;cytoplasm;cytoplasmic part;cytoskeletal part;histone deacetylase complex;intracellular membrane-bounded organelle;intracellular non-membrane-bounded organelle;intracellular organelle;intracellular organelle part;intracellular part;macromolecular complex;membrane;membrane-bounded organelle;microtubule organizing center;no…		26	26	22	20.3	20.3	18.4	218	0	236.25	899320000	84	1.22878	0.0833083	0.918446	0.627932	Q14839;Q8TDI0	Q14839	Human Swissprot	Chromodomain-helicase-DNA-binding protein 4	CHD4
24.2857	24.3209	24.2334	NaN	NaN	NaN	Ubiquitin-protein ligase E3C	UBE3C		0.91783	1.40805		cellular macromolecule metabolic process;cellular metabolic process;cellular process;cellular protein metabolic process;macromolecule metabolic process;macromolecule modification;metabolic process;primary metabolic process;protein metabolic process;protein modification by small protein conjugation;protein modification by small protein conjugation or removal;protein modification process;protein po…	acid-amino acid ligase activity;catalytic activity;ligase activity;ligase activity, forming carbon-nitrogen bonds;small conjugating protein ligase activity;ubiquitin-protein ligase activity	cell part;cytoplasm;intracellular;intracellular membrane-bounded organelle;intracellular organelle;intracellular part;macromolecular complex;membrane-bounded organelle;nucleus;organelle;proteasome complex;protein complex	Ubiquitin mediated proteolysis	5	5	5	7.1	7.1	7.1	123.92	0	34.628	72795000	12	1.40805	0.0692369	0.91783	0.660369	Q15386	Q15386	Human Swissprot	Ubiquitin-protein ligase E3C	UBE3C
26.4515	26.3333	25.8784	25.3831	25.3832	25.1472	La-related protein 1	LARP1	+	0.916555	2.35911	+	biological regulation;cell proliferation;cellular process;cellular response to stimulus;intracellular signal transduction;positive regulation of autophagy;positive regulation of biological process;positive regulation of biosynthetic process;positive regulation of catabolic process;positive regulation of cell communication;positive regulation of cellular biosynthetic process;positive regulation of…	binding;eukaryotic initiation factor 4E binding;mRNA 3'-UTR binding;mRNA 5'-UTR binding;mRNA binding;nucleic acid binding;protein binding;RNA binding;RNA cap binding;translation activator activity;translation initiation factor binding;translation regulator activity;translation regulator activity, nucleic acid binding	cell part;cytoplasm;intracellular organelle part;intracellular part;membrane;nuclear part;nucleoplasm;organelle part		11	11	10	19.8	19.8	18.9	123.51	0	91.381	361070000	39	2.35911	0.0379596	0.916555	0.769195	Q6PKG0	Q6PKG0	Human Swissprot	La-related protein 1	LARP1
25.8453	25.9665	25.478	25.1174	25.5187	NaN	Nucleoporin NUP188 homolog	NUP188		0.916388	1.13989		biological regulation;biosynthetic process;carbohydrate metabolic process;carbohydrate transport;cell cycle;cell cycle process;cell surface receptor linked signaling pathway;cellular biosynthetic process;cellular component disassembly;cellular component disassembly at cellular level;cellular component organization;cellular component organization at cellular level;cellular component organization o…		cell part;envelope;intracellular organelle part;intracellular part;macromolecular complex;membrane;membrane part;nuclear envelope;nuclear part;nuclear pore;organelle envelope;organelle part;pore complex;protein complex	RNA transport	14	14	14	11.7	11.7	11.7	196.04	0	141.52	264230000	33	1.13989	0.0923956	0.916388	0.608121	Q5SRE5	Q5SRE5	Human Swissprot	Nucleoporin NUP188 homolog	NUP188
25.2736	25.572	24.613	24.0911	24.4855	NaN	Pre-mRNA-splicing factor SPF27	BCAS2		0.911769	1.67837		cellular macromolecule metabolic process;cellular metabolic process;cellular nitrogen compound metabolic process;cellular process;gene expression;macromolecule metabolic process;metabolic process;mRNA metabolic process;mRNA processing;nitrogen compound metabolic process;nuclear mRNA splicing, via spliceosome;nucleic acid metabolic process;nucleobase-containing compound metabolic process;primary m…		cell junction;cell part;intracellular membrane-bounded organelle;intracellular non-membrane-bounded organelle;intracellular organelle;intracellular organelle part;intracellular part;macromolecular complex;membrane-bounded organelle;non-membrane-bounded organelle;nuclear part;nucleolus;nucleoplasm;nucleus;organelle;organelle part;ribonucleoprotein complex;spliceosomal complex	Spliceosome	7	7	7	52	52	52	26.131	0	88.703	159710000	21	1.67837	0.0546667	0.911769	0.696533	O75934	O75934	Human Swissprot	Pre-mRNA-splicing factor SPF27	BCAS2
26.6143	26.652	26.7945	26.0448	26.2606	25.023	RuvB-like 1	RUVBL1		0.910786	1.41168		ATP-dependent chromatin remodeling;biological regulation;biosynthetic process;cell cycle phase;cell cycle process;cell division;cellular biosynthetic process;cellular component assembly;cellular component assembly at cellular level;cellular component organization;cellular component organization at cellular level;cellular component organization or biogenesis;cellular component organization or biog…	adenyl nucleotide binding;adenyl ribonucleotide binding;ATP binding;binding;catalytic activity;DNA helicase activity;helicase activity;hydrolase activity;hydrolase activity, acting on acid anhydrides;hydrolase activity, acting on acid anhydrides, in phosphorus-containing anhydrides;nucleoside-triphosphatase activity;nucleotide binding;purine nucleotide binding;purine ribonucleoside triphosphate b…	cell part;chromatin remodeling complex;chromosomal part;cytoplasm;cytoplasmic part;cytoskeletal part;DNA helicase complex;extracellular membrane-bounded organelle;extracellular organelle;extracellular region part;extracellular vesicular exosome;Golgi apparatus;H4/H2A histone acetyltransferase complex;histone acetyltransferase complex;histone methyltransferase complex;Ino80 complex;intracellular m…	Wnt signaling pathway	15	15	15	50	50	50	50.227	0	184.21	498610000	50	1.41168	0.0698645	0.910786	0.657309	Q9Y265	Q9Y265	Human Swissprot	RuvB-like 1	RUVBL1
27.777	27.9893	27.4614	26.7934	27.1725	26.5307	DNA replication licensing factor MCM5	MCM5	+	0.910384	2.00982		biosynthetic process;cell cycle;cell cycle process;cellular biosynthetic process;cellular macromolecule biosynthetic process;cellular macromolecule metabolic process;cellular metabolic process;cellular nitrogen compound metabolic process;cellular process;DNA metabolic process;DNA replication;DNA strand elongation;DNA strand elongation involved in DNA replication;DNA-dependent DNA replication init…	adenyl nucleotide binding;adenyl ribonucleotide binding;ATP binding;binding;catalytic activity;chromatin binding;DNA binding;DNA helicase activity;DNA replication origin binding;helicase activity;hydrolase activity;hydrolase activity, acting on acid anhydrides;hydrolase activity, acting on acid anhydrides, in phosphorus-containing anhydrides;nucleic acid binding;nucleoside-triphosphatase activity…	cell part;chromosomal part;intracellular membrane-bounded organelle;intracellular organelle;intracellular organelle part;intracellular part;macromolecular complex;MCM complex;membrane;membrane-bounded organelle;nuclear chromosome part;nuclear part;nucleoplasm;nucleoplasm part;nucleus;organelle;organelle part;protein complex	Cell cycle;Cell cycle - yeast;DNA replication;Meiosis - yeast	13	13	13	26.2	26.2	26.2	82.285	0	144.38	1021700000	75	2.00982	0.0427523	0.910384	0.73342	P33992	P33992	Human Swissprot	DNA replication licensing factor MCM5	MCM5
25.0887	24.8502	25.0688	24.2283	24.5144	NaN	Methylosome protein 50	WDR77		0.910136	1.71061		biological regulation;cell differentiation;cellular component assembly;cellular component assembly at cellular level;cellular component organization;cellular component organization at cellular level;cellular component organization or biogenesis;cellular component organization or biogenesis at cellular level;cellular developmental process;cellular macromolecular complex assembly;cellular macromole…	ligand-dependent nuclear receptor transcription coactivator activity;protein binding transcription factor activity;transcription coactivator activity;transcription cofactor activity;transcription factor binding transcription factor activity	cell part;cytoplasm;cytoplasmic part;cytosol;Golgi apparatus;intracellular membrane-bounded organelle;intracellular organelle;intracellular organelle part;intracellular part;macromolecular complex;membrane-bounded organelle;methylosome;methyltransferase complex;nuclear part;nucleoplasm;nucleus;organelle;organelle part;protein complex		3	3	3	19.9	19.9	19.9	36.724	0	25.776	139730000	17	1.71061	0.0546087	0.910136	0.699676	Q9BQA1	Q9BQA1	Human Swissprot	Methylosome protein 50	WDR77
25.5131	25.3275	25.4655	25.472	25.2659	NaN	Nuclear pore complex protein Nup93	NUP93		0.909151	0.765288		biological regulation;biosynthetic process;carbohydrate metabolic process;carbohydrate transport;cell cycle;cell cycle process;cell surface receptor linked signaling pathway;cellular biosynthetic process;cellular component assembly;cellular component assembly at cellular level;cellular component disassembly;cellular component disassembly at cellular level;cellular component organization;cellular …	structural constituent of nuclear pore;structural molecule activity	cell part;envelope;intracellular organelle part;intracellular part;macromolecular complex;membrane;membrane part;nuclear envelope;nuclear membrane;nuclear part;nuclear periphery;nuclear pore;organelle envelope;organelle membrane;organelle part;pore complex;protein complex	RNA transport	10	10	10	16.1	16.1	16.1	93.487	0	75.325	226500000	27	0.765288	0.165623	0.909151	0.49233	Q8N1F7	Q8N1F7	Human Swissprot	Nuclear pore complex protein Nup93	NUP93
24.753	24.7163	24.3834	NaN	NaN	NaN	Exocyst complex component 4	EXOC4		0.902256	1.37756		cellular component organization;cellular component organization at cellular level;cellular component organization or biogenesis;cellular component organization or biogenesis at cellular level;cellular macromolecule metabolic process;cellular metabolic process;cellular process;cellular protein metabolic process;establishment of localization;establishment of protein localization;macromolecule metab…	binding;enzyme binding;GTPase binding;protein binding;protein N-terminus binding;Ral GTPase binding;Ras GTPase binding;small GTPase binding	cell cortex part;cell part;cell projection part;cytoplasm;cytoplasmic part;cytosol;exocyst;growth cone membrane;intracellular part;macromolecular complex;membrane;membrane part;myelin sheath abaxonal region;plasma membrane;plasma membrane part;protein complex	Tight junction	7	7	7	8.3	8.3	8.3	110.5	0	45.653	97149000	18	1.37756	0.0728462	0.902256	0.647254	Q96A65	Q96A65	Human Swissprot	Exocyst complex component 4	EXOC4
25.4804	25.7885	25.3995	25.3756	25.4398	NaN	Heterogeneous nuclear ribonucleoprotein H2	HNRNPH2		0.896366	0.820733		cellular macromolecule metabolic process;cellular metabolic process;cellular nitrogen compound metabolic process;cellular process;gene expression;macromolecule metabolic process;metabolic process;mRNA metabolic process;mRNA processing;nitrogen compound metabolic process;nuclear mRNA splicing, via spliceosome;nucleic acid metabolic process;nucleobase-containing compound metabolic process;primary m…	binding;nucleic acid binding;nucleotide binding;RNA binding	cell part;intracellular membrane-bounded organelle;intracellular organelle;intracellular organelle part;intracellular part;macromolecular complex;membrane;membrane-bounded organelle;nuclear part;nucleoplasm;nucleus;organelle;organelle part;ribonucleoprotein complex		10	5	5	34.1	19.8	19.8	49.263	0	75.955	245150000	17	0.820733	0.150249	0.896366	0.510025	P55795	P55795	Human Swissprot	Heterogeneous nuclear ribonucleoprotein H2	HNRNPH2
29.1492	29.3123	29.1498	28.4534	28.7634	27.7067	Bifunctional glutamate/proline--tRNA ligase;Glutamate--tRNA ligase;Proline--tRNA ligase	EPRS		0.89595	1.61916		amine metabolic process;amino acid activation;biological regulation;carboxylic acid metabolic process;cellular amine metabolic process;cellular amino acid metabolic process;cellular component assembly;cellular component organization;cellular component organization or biogenesis;cellular ketone metabolic process;cellular macromolecule metabolic process;cellular metabolic process;cellular nitrogen …	adenyl nucleotide binding;adenyl ribonucleotide binding;aminoacyl-tRNA ligase activity;ATP binding;binding;catalytic activity;enzyme binding;glutamate-tRNA ligase activity;GTPase binding;ligase activity;ligase activity, forming aminoacyl-tRNA and related compounds;ligase activity, forming carbon-oxygen bonds;nucleic acid binding;nucleotide binding;proline-tRNA ligase activity;protein binding;puri…	aminoacyl-tRNA synthetase multienzyme complex;cell part;cytoplasm;cytoplasmic part;cytosol;intracellular part;macromolecular complex;membrane;protein complex;ribonucleoprotein complex	Aminoacyl-tRNA biosynthesis;Porphyrin and chlorophyll metabolism	57	57	57	52	52	52	170.59	0	323.31	2881900000	238	1.61916	0.0621667	0.89595	0.67964	P07814	P07814	Human Swissprot	Bifunctional glutamate/proline--tRNA ligase;Glutamate--tRNA ligase;Proline--tRNA ligase	EPRS
25.6038	26.091	25.5867	24.9223	25.42	24.2528	MMS19 nucleotide excision repair protein homolog	MMS19		0.895482	1.41986		biological regulation;biosynthetic process;cellular biosynthetic process;cellular macromolecule biosynthetic process;cellular macromolecule metabolic process;cellular metabolic process;cellular nitrogen compound metabolic process;cellular process;cellular response to stimulus;cellular response to stress;chromosome segregation;cofactor biosynthetic process;cofactor metabolic process;DNA metabolic …	binding;binding, bridging;estrogen receptor binding;hormone receptor binding;nuclear hormone receptor binding;protein binding;protein binding transcription factor activity;protein binding, bridging;protein complex scaffold;receptor binding;receptor signaling complex scaffold activity;steroid hormone receptor binding;structural molecule activity;transcription coactivator activity;transcription cof…	cell part;cytoplasm;cytoskeletal part;holo TFIIH complex;intracellular membrane-bounded organelle;intracellular non-membrane-bounded organelle;intracellular organelle;intracellular organelle part;intracellular part;macromolecular complex;membrane;membrane-bounded organelle;MMXD complex;non-membrane-bounded organelle;nuclear part;nucleoplasm;nucleoplasm part;nucleus;organelle;organelle part;protei…		13	13	13	21.9	21.9	21.9	113.29	0	121.08	265220000	38	1.41986	0.0723608	0.895482	0.6506	Q96T76	Q96T76	Human Swissprot	MMS19 nucleotide excision repair protein homolog	MMS19
24.5884	24.2026	23.9578	NaN	NaN	NaN	Leucine-rich repeat and WD repeat-containing protein 1	LRWD1		0.895446	1.53017		cellular component organization;cellular component organization at cellular level;cellular component organization or biogenesis;cellular component organization or biogenesis at cellular level;cellular macromolecule metabolic process;cellular metabolic process;cellular nitrogen compound metabolic process;cellular process;chromatin modification;chromatin organization;chromosome organization;DNA met…	binding;chromatin binding;DNA binding;histone binding;methylated histone residue binding;methyl-CpG binding;nucleic acid binding;nucleotide binding;protein binding;sequence-specific DNA binding	cell part;centromeric heterochromatin;chromatin;chromosomal part;cytoplasm;cytoplasmic part;cytoskeletal part;heterochromatin;intracellular membrane-bounded organelle;intracellular organelle;intracellular organelle part;intracellular part;macromolecular complex;membrane-bounded organelle;microtubule organizing center;nuclear chromosome part;nuclear origin of replication recognition complex;nuclea…		3	3	3	8.7	8.7	8.7	70.86	0	31.861	73122000	10	1.53017	0.0660984	0.895446	0.667147	Q9UFC0	Q9UFC0	Human Swissprot	Leucine-rich repeat and WD repeat-containing protein 1	LRWD1
24.6034	23.8427	24.1476	NaN	NaN	NaN	Calcium-binding mitochondrial carrier protein Aralar2	SLC25A13	+	0.89427	1.9876		acidic amino acid transport;alcohol biosynthetic process;alcohol metabolic process;amine transport;amino acid transport;anion transport;aspartate transport;ATP biosynthetic process;ATP metabolic process;biosynthetic process;carbohydrate biosynthetic process;carbohydrate metabolic process;carboxylic acid transport;cellular biosynthetic process;cellular carbohydrate biosynthetic process;cellular ca…	acidic amino acid transmembrane transporter activity;active transmembrane transporter activity;amine transmembrane transporter activity;amino acid transmembrane transporter activity;binding;calcium ion binding;carboxylic acid transmembrane transporter activity;cation binding;ion binding;L-amino acid transmembrane transporter activity;L-aspartate transmembrane transporter activity;L-glutamate tran…	cell part;cytoplasmic part;integral to membrane;integral to plasma membrane;intracellular membrane-bounded organelle;intracellular organelle;intracellular organelle part;intracellular part;intrinsic to membrane;intrinsic to plasma membrane;membrane;membrane part;membrane-bounded organelle;mitochondrial inner membrane;mitochondrial membrane;mitochondrial part;mitochondrion;organelle;organelle inne…		11	11	9	23.9	23.9	20.4	74.175	0	78.763	70005000	19	1.9876	0.0486126	0.89427	0.720736	Q9UJS0	Q9UJS0	Human Swissprot	Calcium-binding mitochondrial carrier protein Aralar2	SLC25A13
23.7824	24.3129	23.9449	NaN	NaN	NaN	TFIIH basal transcription factor complex helicase XPD subunit	ERCC2		0.890183	1.27238		aging;anatomical structure development;anatomical structure formation involved in morphogenesis;anatomical structure maturation;apoptosis;biological regulation;biomineral tissue development;biosynthetic process;bone mineralization;catabolic process;cell death;cell differentiation;cell division;cell maturation;cell proliferation;cellular biosynthetic process;cellular catabolic process;cellular com…	4 iron, 4 sulfur cluster binding;5'-3' DNA helicase activity;adenyl nucleotide binding;adenyl ribonucleotide binding;ATP binding;ATPase activity;ATPase activity, coupled;ATP-dependent DNA helicase activity;ATP-dependent helicase activity;binding;catalytic activity;cation binding;DNA binding;DNA helicase activity;DNA-dependent ATPase activity;helicase activity;hydrolase activity;hydrolase activity…	carboxy-terminal domain protein kinase complex;cell part;core TFIIH complex;cytoplasm;cytoskeletal part;holo TFIIH complex;intracellular membrane-bounded organelle;intracellular non-membrane-bounded organelle;intracellular organelle;intracellular organelle part;intracellular part;macromolecular complex;membrane-bounded organelle;MMXD complex;non-membrane-bounded organelle;nuclear part;nucleoplasm…	Basal transcription factors;Nucleotide excision repair	4	4	4	9.1	9.1	9.1	86.908	0	25.938	67692000	10	1.27238	0.0855407	0.890183	0.622795	P18074	P18074	Human Swissprot	TFIIH basal transcription factor complex helicase XPD subunit	ERCC2
25.7415	25.8268	25.2439	NaN	26.7434	NaN	BolA-like protein 2	BOLA2		0.889465	0.656362				extracellular membrane-bounded organelle;extracellular organelle;extracellular region part;extracellular vesicular exosome;membrane-bounded organelle;membrane-bounded vesicle;organelle;vesicle		3	3	3	51.2	51.2	51.2	10.116	0	37.36	258010000	15	0.656362	0.215238	0.889465	0.435685	Q9H3K6	Q9H3K6	Human Swissprot	BolA-like protein 2	BOLA2
24.9385	25.151	24.9032	24.7534	24.8712	NaN	WD repeat-containing protein 61;WD repeat-containing protein 61, N-terminally processed	WDR61		0.887156	0.857287		biological regulation;biosynthetic process;catabolic process;cell surface receptor linked signaling pathway;cellular biosynthetic process;cellular catabolic process;cellular component organization;cellular component organization at cellular level;cellular component organization or biogenesis;cellular component organization or biogenesis at cellular level;cellular macromolecule biosynthetic proces…		Cdc73/Paf1 complex;cell part;chromatin;chromosomal part;cytoplasm;cytoplasmic part;intracellular membrane-bounded organelle;intracellular organelle;intracellular organelle part;intracellular part;macromolecular complex;membrane-bounded organelle;nuclear part;nucleoplasm;nucleoplasm part;nucleus;organelle;organelle part;protein complex;Ski complex;transcription elongation factor complex;transcript…	RNA degradation	7	7	7	45.2	45.2	45.2	33.58	0	137.37	166160000	19	0.857287	0.142708	0.887156	0.519744	Q9GZS3	Q9GZS3	Human Swissprot	WD repeat-containing protein 61;WD repeat-containing protein 61, N-terminally processed	WDR61
23.8167	24.0632	23.9195	NaN	NaN	NaN	CLIP-associating protein 1	CLASP1		0.886772	0.817969		axon guidance;biological regulation;cell cycle;cell cycle process;cell division;cellular component organization;cellular component organization at cellular level;cellular component organization or biogenesis;cellular component organization or biogenesis at cellular level;cellular process;cellular response to stimulus;chemotaxis;cytoskeleton organization;establishment of localization;establishment…	binding;cytoskeletal protein binding;kinetochore binding;microtubule binding;microtubule plus-end binding;protein binding;tubulin binding	cell cortex;cell cortex part;cell part;centrosomal corona;centrosome;chromosomal part;condensed chromosome kinetochore;cortical cytoskeleton;cortical microtubule cytoskeleton;cytoplasmic microtubule;cytoplasmic part;cytoskeletal part;cytoskeleton;cytosol;extracellular membrane-bounded organelle;extracellular organelle;extracellular region part;extracellular vesicular exosome;Golgi apparatus;intra…		8	8	6	7.7	7.7	6.1	169.45	0	60.321	54841000	14	0.817969	0.152904	0.886772	0.505904	Q7Z460	Q7Z460	Human Swissprot	CLIP-associating protein 1	CLASP1
26.5557	26.7667	26.4891	25.5177	26.1808	25.4631	C-1-tetrahydrofolate synthase, cytoplasmic;Methylenetetrahydrofolate dehydrogenase;Methenyltetrahydrofolate cyclohydrolase;Formyltetrahydrofolate synthetase;C-1-tetrahydrofolate synthase, cytoplasmic, N-terminally processed	MTHFD1		0.883338	1.94386		10-formyltetrahydrofolate biosynthetic process;10-formyltetrahydrofolate metabolic process;amine biosynthetic process;amine metabolic process;anatomical structure development;anatomical structure formation involved in morphogenesis;aromatic compound biosynthetic process;aspartate family amino acid biosynthetic process;aspartate family amino acid metabolic process;biosynthetic process;carboxylic a…	adenyl nucleotide binding;adenyl ribonucleotide binding;ATP binding;binding;catalytic activity;cyclohydrolase activity;formate-tetrahydrofolate ligase activity;hydrolase activity;hydrolase activity, acting on carbon-nitrogen (but not peptide) bonds;hydrolase activity, acting on carbon-nitrogen (but not peptide) bonds, in cyclic amidines;ligase activity;ligase activity, forming carbon-nitrogen bon…	cell part;cytoplasmic part;cytosol;extracellular membrane-bounded organelle;extracellular organelle;extracellular region part;extracellular vesicular exosome;intracellular membrane-bounded organelle;intracellular organelle;intracellular part;membrane;membrane-bounded organelle;membrane-bounded vesicle;mitochondrion;organelle;vesicle	One carbon pool by folate	21	21	21	32.9	32.9	32.9	101.56	0	178.19	449430000	66	1.94386	0.0512775	0.883338	0.709293	P11586	P11586	Human Swissprot	C-1-tetrahydrofolate synthase, cytoplasmic;Methylenetetrahydrofolate dehydrogenase;Methenyltetrahydrofolate cyclohydrolase;Formyltetrahydrofolate synthetase;C-1-tetrahydrofolate synthase, cytoplasmic, N-terminally processed	MTHFD1
24.6761	25.1593	24.5189	24.2247	24.0711	NaN	HEAT repeat-containing protein 1;HEAT repeat-containing protein 1, N-terminally processed	HEATR1		0.872617	1.62836		biological regulation;cellular macromolecule metabolic process;cellular metabolic process;cellular nitrogen compound metabolic process;cellular process;macromolecule metabolic process;maturation of SSU-rRNA;maturation of SSU-rRNA from tricistronic rRNA transcript (SSU-rRNA, 5.8S rRNA, LSU-rRNA);metabolic process;ncRNA metabolic process;ncRNA processing;nitrogen compound metabolic process;nucleic …	binding;nucleic acid binding;RNA binding;snoRNA binding	90S preribosome;cell part;cytoplasmic part;intracellular membrane-bounded organelle;intracellular non-membrane-bounded organelle;intracellular organelle;intracellular organelle part;intracellular part;macromolecular complex;membrane;membrane-bounded organelle;mitochondrion;non-membrane-bounded organelle;nuclear part;nucleolar part;nucleolus;nucleus;organelle;organelle part;preribosome;protein com…	Ribosome biogenesis in eukaryotes	17	17	17	11.4	11.4	11.4	242.37	0	125.74	126520000	40	1.62836	0.0663704	0.872617	0.66729	Q9H583	Q9H583	Human Swissprot	HEAT repeat-containing protein 1;HEAT repeat-containing protein 1, N-terminally processed	HEATR1
24.716	25.4811	24.8263	NaN	24.7254	NaN	Exportin-T	XPOT		0.867669	1.34667		establishment of localization;establishment of localization in cell;establishment of protein localization;establishment of RNA localization;intracellular protein transport;intracellular transport;nuclear export;nuclear transport;nucleic acid transport;nucleobase-containing compound transport;nucleocytoplasmic transport;protein transport;RNA export from nucleus;RNA transport;transport;tRNA export …	binding;nucleic acid binding;RNA binding;tRNA binding	cell part;cytoplasm;intracellular organelle part;intracellular part;nuclear part;nucleoplasm;organelle part	RNA transport	12	12	12	22.2	22.2	22.2	109.96	0	94.001	153950000	23	1.34667	0.0852836	0.867669	0.624306	O43592	O43592	Human Swissprot	Exportin-T	XPOT
23.8447	23.9691	23.9499	NaN	NaN	NaN	Oxysterol-binding protein-related protein 9	OSBPL9		0.866149	1.1609		establishment of localization;lipid transport;organic substance transport;transport	binding;lipid binding	cell part;cytoplasm;cytoplasmic part;endosomal part;endosome membrane;Golgi apparatus;intracellular membrane-bounded organelle;intracellular organelle;intracellular organelle part;intracellular part;late endosome membrane;membrane;membrane-bounded organelle;organelle;organelle membrane;organelle part		6	6	6	11.8	11.8	11.8	83.184	0	46.271	54986000	13	1.1609	0.102951	0.866149	0.589886	Q96SU4	Q96SU4	Human Swissprot	Oxysterol-binding protein-related protein 9	OSBPL9
24.726	25.1399	24.9971	NaN	25.0095	NaN	Cell differentiation protein RCD1 homolog	RQCD1		0.864971	0.974881		biological regulation;biosynthetic process;catabolic process;cell surface receptor linked signaling pathway;cellular biosynthetic process;cellular catabolic process;cellular macromolecule biosynthetic process;cellular macromolecule catabolic process;cellular macromolecule metabolic process;cellular metabolic process;cellular nitrogen compound metabolic process;cellular process;cellular response t…	binding;identical protein binding;protein binding;protein dimerization activity;protein domain specific binding;protein homodimerization activity	CCR4-NOT complex;cell part;cytoplasmic mRNA processing body;cytoplasmic part;cytosol;intracellular membrane-bounded organelle;intracellular non-membrane-bounded organelle;intracellular organelle;intracellular organelle part;intracellular part;macromolecular complex;membrane;membrane-bounded organelle;non-membrane-bounded organelle;nuclear part;nucleoplasm part;nucleus;organelle;organelle part;pro…	RNA degradation	6	6	6	28.8	28.8	28.8	33.631	0	47.801	155040000	17	0.974881	0.128299	0.864971	0.546492	Q92600	Q92600	Human Swissprot	Cell differentiation protein RCD1 homolog	RQCD1
24.442	24.2431	24.5052	NaN	NaN	NaN	ATP synthase subunit g, mitochondrial	ATP5L		0.864453	0.944993		ATP biosynthetic process;ATP metabolic process;ATP synthesis coupled proton transport;biosynthetic process;cation transport;cellular biosynthetic process;cellular metabolic process;cellular nitrogen compound biosynthetic process;cellular nitrogen compound metabolic process;cellular process;electron transport chain;energy coupled proton transport, down electrochemical gradient;establishment of loc…	cation transmembrane transporter activity;hydrogen ion transmembrane transporter activity;inorganic cation transmembrane transporter activity;ion transmembrane transporter activity;monovalent inorganic cation transmembrane transporter activity;substrate-specific transmembrane transporter activity;substrate-specific transporter activity;transmembrane transporter activity;transporter activity	cell part;cytoplasmic part;extracellular membrane-bounded organelle;extracellular organelle;extracellular region part;extracellular vesicular exosome;intracellular membrane-bounded organelle;intracellular organelle;intracellular organelle part;intracellular part;macromolecular complex;membrane;membrane part;membrane-bounded organelle;membrane-bounded vesicle;mitochondrial inner membrane;mitochond…	Oxidative phosphorylation	3	3	3	32	32	32	11.428	0	19.861	94187000	10	0.944993	0.132644	0.864453	0.538199	O75964	O75964	Human Swissprot	ATP synthase subunit g, mitochondrial	ATP5L
24.4643	24.4967	24.2332	23.8177	24.123	NaN	Replication factor C subunit 4	RFC4		0.861186	1.19307		anatomical structure homeostasis;base-excision repair;biological regulation;biosynthetic process;cell cycle;cellular biosynthetic process;cellular component organization;cellular component organization at cellular level;cellular component organization or biogenesis;cellular component organization or biogenesis at cellular level;cellular macromolecule biosynthetic process;cellular macromolecule me…	adenyl nucleotide binding;adenyl ribonucleotide binding;ATP binding;binding;DNA binding;nucleic acid binding;nucleotide binding;purine nucleotide binding;purine ribonucleoside triphosphate binding;purine ribonucleotide binding;ribonucleotide binding	cell part;chromosomal part;cytoplasm;DNA replication factor C complex;intracellular membrane-bounded organelle;intracellular organelle;intracellular organelle part;intracellular part;macromolecular complex;membrane-bounded organelle;nuclear part;nucleoplasm;nucleus;organelle;organelle part;protein complex	DNA replication;Mismatch repair;Nucleotide excision repair	6	6	6	25.3	25.3	25.3	39.681	0	67.944	98508000	21	1.19307	0.10232	0.861186	0.593902	P35249	P35249	Human Swissprot	Replication factor C subunit 4	RFC4
25.7621	25.7213	25.6238	25.3133	25.3006	NaN	Serine/threonine-protein phosphatase 6 regulatory subunit 3	PPP6R3		0.858499	1.15944		biological regulation;regulation of biological process;regulation of catalytic activity;regulation of cellular metabolic process;regulation of cellular process;regulation of dephosphorylation;regulation of hydrolase activity;regulation of metabolic process;regulation of molecular function;regulation of phosphatase activity;regulation of phosphate metabolic process;regulation of phosphoprotein pho…	binding;enzyme binding;phosphatase binding;protein binding;protein phosphatase binding	cell part;cytoplasm;intracellular organelle part;intracellular part;membrane;nuclear part;nucleoplasm;organelle part;plasma membrane		11	11	11	15.7	15.7	15.7	97.668	0	129.19	247400000	35	1.15944	0.105744	0.858499	0.586037	Q5H9R7	Q5H9R7	Human Swissprot	Serine/threonine-protein phosphatase 6 regulatory subunit 3	PPP6R3
24.2158	24.0921	23.8726	NaN	NaN	NaN	Nuclear pore complex protein Nup107	NUP107		0.855995	1.24097		biological regulation;biosynthetic process;carbohydrate metabolic process;carbohydrate transport;cell cycle;cell cycle process;cell surface receptor linked signaling pathway;cellular biosynthetic process;cellular component assembly;cellular component assembly at cellular level;cellular component disassembly;cellular component disassembly at cellular level;cellular component organization;cellular …	nucleocytoplasmic transporter activity;structural constituent of nuclear pore;structural molecule activity;transporter activity	cell part;centrosome;chromosomal part;condensed chromosome kinetochore;cytoplasmic part;cytoskeletal part;cytosol;envelope;intracellular non-membrane-bounded organelle;intracellular organelle;intracellular organelle part;intracellular part;kinetochore;macromolecular complex;membrane;membrane part;microtubule organizing center;non-membrane-bounded organelle;nuclear envelope;nuclear membrane;nuclea…	RNA transport	5	5	5	9.7	9.7	9.7	106.37	0	47.927	62488000	12	1.24097	0.0984173	0.855995	0.60031	P57740	P57740	Human Swissprot	Nuclear pore complex protein Nup107	NUP107
26.4163	26.3393	26.9935	25.4076	26.435	25.3547	Heat shock protein HSP 90-alpha	HSP90AA1		0.850616	1.27869		apoptosis;axon guidance;biological regulation;cardiac muscle cell apoptosis;cell cycle;cell cycle process;cell death;cell migration;cell motility;cell surface receptor linked signaling pathway;cellular component assembly;cellular component assembly at cellular level;cellular component movement;cellular component organization;cellular component organization at cellular level;cellular component org…	adenyl deoxyribonucleotide binding;adenyl nucleotide binding;adenyl ribonucleotide binding;antigen binding;ATP binding;ATPase activity;binding;catalytic activity;CTP binding;dATP binding;deoxyribonucleotide binding;enzyme binding;enzyme regulator activity;GTP binding;GTPase binding;guanyl nucleotide binding;guanyl ribonucleotide binding;hydrolase activity;hydrolase activity, acting on acid anhydr…	apical plasma membrane;basolateral plasma membrane;brush border membrane;cell body;cell part;cell projection;cell projection membrane;cell projection part;cell surface;cytoplasm;cytoplasmic membrane-bounded vesicle;cytoplasmic membrane-bounded vesicle lumen;cytoplasmic part;cytoplasmic vesicle;cytoplasmic vesicle part;cytosol;endocytic vesicle lumen;extracellular matrix;extracellular membrane-bou…	Antigen processing and presentation;NOD-like receptor signaling pathway;Pathways in cancer;Plant-pathogen interaction;Progesterone-mediated oocyte maturation;Prostate cancer;Protein processing in endoplasmic reticulum	17	9	9	29.4	15.3	15.3	84.659	0	119.68	467940000	34	1.27869	0.0957236	0.850616	0.604247	P07900;Q58FG0;Q14568;Q58FF6;Q58FG1	P07900	Human Swissprot	Heat shock protein HSP 90-alpha	HSP90AA1
25.4889	25.7436	26.619	26.5749	24.8531	NaN	Interleukin enhancer-binding factor 3	ILF3		0.849045	0.721987		biological regulation;biosynthetic process;cellular biosynthetic process;cellular macromolecule biosynthetic process;cellular macromolecule metabolic process;cellular metabolic process;cellular nitrogen compound metabolic process;cellular process;cellular protein metabolic process;defense response;defense response to virus;immune effector process;immune system process;macromolecule biosynthetic p…	binding;DNA binding;double-stranded RNA binding;nucleic acid binding;RNA binding	cell part;cytoplasm;cytoplasmic part;intracellular membrane-bounded organelle;intracellular non-membrane-bounded organelle;intracellular organelle;intracellular organelle part;intracellular part;macromolecular complex;membrane;membrane-bounded organelle;mitochondrion;non-membrane-bounded organelle;nuclear part;nucleolus;nucleoplasm;nucleus;organelle;organelle part;ribonucleoprotein complex		14	14	14	27.1	27.1	27.1	95.337	0	132.2	339080000	36	0.721987	0.195161	0.849045	0.456501	Q12906;Q96SI9	Q12906	Human Swissprot	Interleukin enhancer-binding factor 3	ILF3
23.9513	23.9989	23.8337	NaN	NaN	NaN	Cleft lip and palate transmembrane protein 1	CLPTM1	+	0.845554	2.64553		biological regulation;cell differentiation;cellular developmental process;cellular process;developmental process;multicellular organismal development;multicellular organismal process;regulation of biological process;regulation of cell activation;regulation of cell differentiation;regulation of cellular process;regulation of developmental process;regulation of immune system process;regulation of l…		cell part;external side of plasma membrane;integral to membrane;integral to plasma membrane;intrinsic to membrane;intrinsic to plasma membrane;membrane;membrane part;plasma membrane part		5	5	5	10.8	10.8	10.8	76.096	0	34.276	60285000	9	2.64553	0.0421869	0.845554	0.73722	O96005	O96005	Human Swissprot	Cleft lip and palate transmembrane protein 1	CLPTM1
27.5143	27.2378	27.307	26.4204	26.6823	26.4218	Aspartate--tRNA ligase, cytoplasmic	DARS	+	0.844843	2.96497		amine metabolic process;amino acid activation;aspartyl-tRNA aminoacylation;biosynthetic process;carboxylic acid metabolic process;cellular amine metabolic process;cellular amino acid metabolic process;cellular biosynthetic process;cellular component assembly;cellular component organization;cellular component organization or biogenesis;cellular ketone metabolic process;cellular macromolecule biosy…	adenyl nucleotide binding;adenyl ribonucleotide binding;aminoacylase activity;aminoacyl-tRNA ligase activity;aspartate-tRNA ligase activity;ATP binding;binding;catalytic activity;hydrolase activity;hydrolase activity, acting on carbon-nitrogen (but not peptide) bonds;hydrolase activity, acting on carbon-nitrogen (but not peptide) bonds, in linear amides;ligase activity;ligase activity, forming am…	cell part;cytoplasm;cytoplasmic part;cytosol;extracellular membrane-bounded organelle;extracellular organelle;extracellular region part;extracellular vesicular exosome;intracellular part;membrane;membrane-bounded organelle;membrane-bounded vesicle;organelle;vesicle	Aminoacyl-tRNA biosynthesis	14	14	14	34.5	34.5	34.5	57.136	0	120.53	735010000	47	2.96497	0.0390634	0.844843	0.754098	P14868	P14868	Human Swissprot	Aspartate--tRNA ligase, cytoplasmic	DARS
24.9977	24.6185	24.571	24.0374	24.0829	NaN	Pentatricopeptide repeat domain-containing protein 3, mitochondrial	PTCD3		0.842033	2.03041		biological regulation;biosynthetic process;cellular biosynthetic process;cellular component disassembly;cellular component disassembly at cellular level;cellular component organization;cellular component organization at cellular level;cellular component organization or biogenesis;cellular component organization or biogenesis at cellular level;cellular macromolecular complex disassembly;cellular m…	binding;nucleic acid binding;ribonucleoprotein binding;ribosomal small subunit binding;RNA binding;rRNA binding	cell part;cytoplasmic part;intracellular membrane-bounded organelle;intracellular organelle;intracellular organelle part;intracellular part;membrane;membrane-bounded organelle;mitochondrial inner membrane;mitochondrial membrane;mitochondrial part;mitochondrion;organelle;organelle inner membrane;organelle membrane;organelle part		4	4	4	8.9	8.9	8.9	78.549	0	29.226	119960000	14	2.03041	0.0580928	0.842033	0.690215	Q96EY7	Q96EY7	Human Swissprot	Pentatricopeptide repeat domain-containing protein 3, mitochondrial	PTCD3
26.7956	27.2085	26.8134	27.2799	26.8785	NaN	Sacsin	SACS		0.83943	0.651158		biological regulation;cellular macromolecule metabolic process;cellular metabolic process;cellular process;cellular protein metabolic process;macromolecule metabolic process;metabolic process;negative regulation of biological process;negative regulation of cellular component organization;negative regulation of cellular process;negative regulation of inclusion body assembly;primary metabolic proce…	binding;chaperone binding;heat shock protein binding;Hsp70 protein binding;proteasome binding;protein binding;protein complex binding	axon;cell body fiber;cell part;cell projection;cytoplasm;cytoplasmic part;dendrite;intracellular membrane-bounded organelle;intracellular organelle;intracellular part;membrane-bounded organelle;mitochondrion;neuron projection;nucleus;organelle		13	13	13	3.4	3.4	3.4	521.12	0	82.192	415420000	30	0.651158	0.228641	0.83943	0.420673	Q9NZJ4	Q9NZJ4	Human Swissprot	Sacsin	SACS
24.2133	24.0657	24.2164	NaN	NaN	NaN	IQ motif and SEC7 domain-containing protein 1	IQSEC1		0.836469	1.72836		actin cytoskeleton organization;actin filament-based process;biological regulation;cellular component organization;cellular component organization at cellular level;cellular component organization or biogenesis;cellular component organization or biogenesis at cellular level;cellular process;cytoskeleton organization;organelle organization;positive regulation of catalytic activity;positive regulat…	ARF guanyl-nucleotide exchange factor activity;binding;enzyme regulator activity;GTPase regulator activity;guanyl-nucleotide exchange factor activity;lipid binding;nucleoside-triphosphatase regulator activity;small GTPase regulator activity	cell part;cytoplasm;intracellular membrane-bounded organelle;intracellular organelle;intracellular part;membrane;membrane-bounded organelle;nucleus;organelle	Endocytosis	7	7	7	8.4	8.4	8.4	108.31	0	46.281	67516000	17	1.72836	0.0695873	0.836469	0.657248	Q6DN90;Q5JU85	Q6DN90	Human Swissprot	IQ motif and SEC7 domain-containing protein 1	IQSEC1
25.9362	25.9412	25.817	25.8753	25.881	NaN	Nuclear fragile X mental retardation-interacting protein 2	NUFIP2		0.836046	0.739912			binding;nucleic acid binding;RNA binding	cell part;cytoplasm;cytoplasmic part;intracellular membrane-bounded organelle;intracellular non-membrane-bounded organelle;intracellular organelle;intracellular part;macromolecular complex;membrane;membrane-bounded organelle;non-membrane-bounded organelle;nucleus;organelle;polysomal ribosome;ribonucleoprotein complex;ribosome		8	8	8	19.3	19.3	19.3	76.12	0	91.735	286990000	24	0.739912	0.193264	0.836046	0.460122	Q7Z417	Q7Z417	Human Swissprot	Nuclear fragile X mental retardation-interacting protein 2	NUFIP2
24.9271	25.0949	24.9815	25.0411	NaN	NaN	Splicing factor 3B subunit 4	SF3B4		0.836009	1.01122		biological regulation;cellular macromolecule metabolic process;cellular metabolic process;cellular nitrogen compound metabolic process;cellular process;gene expression;macromolecule metabolic process;metabolic process;mRNA metabolic process;mRNA processing;nitrogen compound metabolic process;nuclear mRNA splicing, via spliceosome;nucleic acid metabolic process;nucleobase-containing compound metab…	binding;nucleotide binding	cell part;intracellular organelle part;intracellular part;macromolecular complex;nuclear part;nucleoplasm;organelle part;ribonucleoprotein complex;spliceosomal complex;U12-type spliceosomal complex	Spliceosome	4	4	4	17.5	17.5	17.5	44.385	0	44.798	215440000	16	1.01122	0.129196	0.836009	0.543712	Q15427	Q15427	Human Swissprot	Splicing factor 3B subunit 4	SF3B4
25.0034	24.9662	24.1548	24.5236	NaN	NaN	Centrosomal protein of 55 kDa	CEP55		0.835872	0.828278		cell cycle cytokinesis;cell cycle phase;cell cycle process;cellular component organization;cellular component organization at cellular level;cellular component organization or biogenesis;cellular component organization or biogenesis at cellular level;cellular process;cytokinesis;cytokinesis after mitosis;cytokinetic cell separation;cytokinetic process;establishment of localization;establishment o…		cell division site part;cell part;centriole;centrosome;cleavage furrow;cytoplasmic part;cytoskeletal part;extracellular region part;intercellular bridge;intracellular non-membrane-bounded organelle;intracellular organelle;intracellular organelle part;intracellular part;membrane;microtubule organizing center;microtubule organizing center part;midbody;non-membrane-bounded organelle;organelle;organe…		7	7	7	18.1	18.1	18.1	54.178	0	51.114	108430000	16	0.828278	0.165872	0.835872	0.492374	Q53EZ4	Q53EZ4	Human Swissprot	Centrosomal protein of 55 kDa	CEP55
23.9725	24.1051	23.915	NaN	NaN	NaN	V-type proton ATPase subunit H	ATP6V1H		0.834585	1.02243		ATP hydrolysis coupled proton transport;biological regulation;cation homeostasis;cation transport;cell surface receptor linked signaling pathway;cellular cation homeostasis;cellular chemical homeostasis;cellular component organization;cellular component organization at cellular level;cellular component organization or biogenesis;cellular component organization or biogenesis at cellular level;cell…	active transmembrane transporter activity;ATPase activity;ATPase activity, coupled;ATPase activity, coupled to movement of substances;ATPase activity, coupled to transmembrane movement of ions;ATPase activity, coupled to transmembrane movement of substances;catalytic activity;cation transmembrane transporter activity;cation-transporting ATPase activity;enzyme regulator activity;hydrogen ion trans…	cell part;cytoplasmic part;cytosol;extracellular membrane-bounded organelle;extracellular organelle;extracellular region part;extracellular vesicular exosome;intracellular organelle part;intracellular part;lysosomal membrane;macromolecular complex;membrane;membrane part;membrane-bounded organelle;membrane-bounded vesicle;organelle;organelle membrane;organelle part;plasma membrane;protein complex;…	Epithelial cell signaling in Helicobacter pylori infection;ko05152;Lysosome;Oxidative phosphorylation;Phagosome;Rheumatoid arthritis;Vibrio cholerae infection	5	5	5	13.3	13.3	13.3	55.882	0	34.384	63861000	11	1.02243	0.128155	0.834585	0.545754	Q9UI12	Q9UI12	Human Swissprot	V-type proton ATPase subunit H	ATP6V1H
26.0786	26.1687	26.4406	NaN	26.5471	26.5266	60S ribosomal protein L34	RPL34		0.833094	0.595625		biosynthetic process;catabolic process;cellular biosynthetic process;cellular catabolic process;cellular component disassembly;cellular component disassembly at cellular level;cellular component organization;cellular component organization at cellular level;cellular component organization or biogenesis;cellular component organization or biogenesis at cellular level;cellular macromolecular complex…	binding;nucleic acid binding;RNA binding;structural constituent of ribosome;structural molecule activity	cell part;cytoplasm;cytoplasmic part;cytosol;cytosolic large ribosomal subunit;extracellular membrane-bounded organelle;extracellular organelle;extracellular region part;extracellular vesicular exosome;intracellular non-membrane-bounded organelle;intracellular organelle;intracellular organelle part;intracellular part;large ribosomal subunit;macromolecular complex;membrane-bounded organelle;membra…	Ribosome	5	5	5	35.9	35.9	35.9	13.293	0	31.874	398290000	18	0.595625	0.258219	0.833094	0.388234	P49207	P49207	Human Swissprot	60S ribosomal protein L34	RPL34
23.7951	24.0876	23.5472	NaN	NaN	NaN	Nucleolar and spindle-associated protein 1	NUSAP1		0.832707	1.32421		biological regulation;cell cycle cytokinesis;cell cycle process;cellular component organization;cellular component organization at cellular level;cellular component organization or biogenesis;cellular component organization or biogenesis at cellular level;cellular macromolecule metabolic process;cellular metabolic process;cellular nitrogen compound metabolic process;cellular process;chromosome co…	binding;DNA binding;nucleic acid binding	cell part;chromosome;cytoplasm;cytoskeletal part;intracellular membrane-bounded organelle;intracellular non-membrane-bounded organelle;intracellular organelle;intracellular organelle part;intracellular part;macromolecular complex;membrane-bounded organelle;microtubule;non-membrane-bounded organelle;nuclear part;nucleolus;nucleus;organelle;organelle part;protein complex;spindle microtubule		5	5	5	15	15	15	49.451	0	31.519	51987000	8	1.32421	0.0972899	0.832707	0.602506	Q9BXS6	Q9BXS6	Human Swissprot	Nucleolar and spindle-associated protein 1	NUSAP1
24.9981	25.3242	25.0875	25.0141	24.6776	NaN	General transcription factor 3C polypeptide 5	GTF3C5		0.8312	0.978106		5S class rRNA transcription from RNA polymerase III type 1 promoter;biosynthetic process;cell differentiation;cellular biosynthetic process;cellular developmental process;cellular macromolecule biosynthetic process;cellular macromolecule metabolic process;cellular metabolic process;cellular nitrogen compound metabolic process;cellular process;developmental process;gene expression;macromolecule bi…	binding;DNA binding;nucleic acid binding	cell part;intracellular organelle part;intracellular part;macromolecular complex;nuclear part;nucleoplasm;nucleoplasm part;organelle part;protein complex;transcription factor complex;transcription factor TFIIIC complex		7	7	7	19.3	19.3	19.3	59.57	0	54.416	179110000	24	0.978106	0.135461	0.8312	0.533623	Q9Y5Q8	Q9Y5Q8	Human Swissprot	General transcription factor 3C polypeptide 5	GTF3C5
24.6586	24.9185	24.5226	24.1902	NaN	NaN	Condensin-2 complex subunit D3	NCAPD3		0.828934	2.10361		cell cycle;cell cycle process;cell division;cellular component organization;cellular component organization at cellular level;cellular component organization or biogenesis;cellular component organization or biogenesis at cellular level;cellular macromolecule metabolic process;cellular metabolic process;cellular nitrogen compound metabolic process;cellular process;chromosome condensation;chromosom…	binding;histone binding;methylated histone residue binding;protein binding	cell part;centromeric heterochromatin;chromatin;chromosomal part;condensin complex;female germ cell nucleus;germ cell nucleus;germinal vesicle;heterochromatin;intracellular membrane-bounded organelle;intracellular organelle;intracellular organelle part;intracellular part;macromolecular complex;membrane;membrane-bounded organelle;nuclear centromeric heterochromatin;nuclear chromatin;nuclear chromo…		9	9	9	11.3	11.3	11.3	168.89	0	78.486	112970000	21	2.10361	0.0584034	0.828934	0.68747	P42695	P42695	Human Swissprot	Condensin-2 complex subunit D3	NCAPD3
28.2256	28.1167	28.2458	27.6025	27.6338	26.8962	T-complex protein 1 subunit delta	CCT4		0.818526	1.84623		binding of sperm to zona pellucida;cell recognition;cell-cell recognition;cellular macromolecule metabolic process;cellular metabolic process;cellular process;cellular process involved in reproduction;cellular protein metabolic process;'de novo' posttranslational protein folding;'de novo' protein folding;macromolecule metabolic process;metabolic process;primary metabolic process;protein folding;p…	adenyl nucleotide binding;adenyl ribonucleotide binding;ATP binding;binding;nucleotide binding;protein binding;purine nucleotide binding;purine ribonucleoside triphosphate binding;purine ribonucleotide binding;ribonucleotide binding;unfolded protein binding	cell body;cell part;centrosome;chaperonin-containing T-complex;cytoplasm;cytoplasmic membrane-bounded vesicle;cytoplasmic part;cytoplasmic vesicle;cytoskeletal part;cytosol;cytosolic part;extracellular membrane-bounded organelle;extracellular organelle;extracellular region part;extracellular vesicular exosome;intracellular membrane-bounded organelle;intracellular non-membrane-bounded organelle;in…		25	25	25	53.8	53.8	53.8	57.924	0	306.91	1414700000	96	1.84623	0.069824	0.818526	0.657906	P50991	P50991	Human Swissprot	T-complex protein 1 subunit delta	CCT4
24.7802	25.2031	24.7735	24.6844	24.6939	NaN	28S ribosomal protein S9, mitochondrial	MRPS9		0.816685	0.907264		biosynthetic process;cellular biosynthetic process;cellular component disassembly;cellular component disassembly at cellular level;cellular component organization;cellular component organization at cellular level;cellular component organization or biogenesis;cellular component organization or biogenesis at cellular level;cellular macromolecular complex disassembly;cellular macromolecular complex …	structural constituent of ribosome;structural molecule activity	cell part;cytoplasmic part;intracellular membrane-bounded organelle;intracellular non-membrane-bounded organelle;intracellular organelle;intracellular organelle part;intracellular part;macromolecular complex;membrane;membrane-bounded organelle;mitochondrial inner membrane;mitochondrial membrane;mitochondrial part;mitochondrial small ribosomal subunit;mitochondrion;non-membrane-bounded organelle;n…		7	7	7	22.7	22.7	22.7	45.834	0	55.502	165030000	31	0.907264	0.150194	0.816685	0.509213	P82933	P82933	Human Swissprot	28S ribosomal protein S9, mitochondrial	MRPS9
25.1318	25.1289	25.039	23.7785	24.5329	24.5408	Protein SCAF8	SCAF8		0.815825	1.78543		cellular macromolecule metabolic process;cellular metabolic process;cellular nitrogen compound metabolic process;cellular process;macromolecule metabolic process;metabolic process;mRNA metabolic process;mRNA processing;nitrogen compound metabolic process;nucleic acid metabolic process;nucleobase-containing compound metabolic process;primary metabolic process;RNA metabolic process;RNA processing;R…	binding;enzyme binding;nucleic acid binding;nucleotide binding;protein binding;RNA binding;RNA polymerase binding;RNA polymerase core enzyme binding	cell part;intracellular organelle part;intracellular part;macromolecular complex;nuclear matrix;nuclear part;nucleoplasm;organelle part;ribonucleoprotein complex;spliceosomal complex		9	9	9	10.3	10.3	10.3	140.52	0	62.703	171410000	28	1.78543	0.0717977	0.815825	0.650248	Q9UPN6;O95104	Q9UPN6	Human Swissprot	Protein SCAF8	SCAF8
26.8876	27.1171	26.7077	26.1947	26.0811	26.008	SWI/SNF complex subunit SMARCC1	SMARCC1	+	0.809561	2.76709		anatomical structure development;anatomical structure morphogenesis;ATP-dependent chromatin remodeling;biological regulation;biosynthetic process;cell surface receptor linked signaling pathway;cellular biosynthetic process;cellular component disassembly;cellular component disassembly at cellular level;cellular component organization;cellular component organization at cellular level;cellular compo…	binding;chromatin binding;DNA binding;nucleic acid binding;protein binding;protein binding transcription factor activity;protein N-terminus binding;transcription coactivator activity;transcription cofactor activity;transcription factor binding transcription factor activity	cell part;chromatin;chromatin remodeling complex;chromosomal part;chromosome;intracellular non-membrane-bounded organelle;intracellular organelle;intracellular organelle part;intracellular part;macromolecular complex;nBAF complex;non-membrane-bounded organelle;npBAF complex;nuclear chromatin;nuclear chromosome part;nuclear part;nucleoplasm;organelle;organelle part;protein complex;sex chromosome;S…		14	14	11	19.4	19.4	16.9	122.87	0	167.64	577540000	49	2.76709	0.0499286	0.809561	0.716209	Q92922	Q92922	Human Swissprot	SWI/SNF complex subunit SMARCC1	SMARCC1
25.3757	25.1575	25.6574	26.1122	NaN	24.9968	Nucleolar protein 56	NOP56		0.807954	0.623536		cellular macromolecule metabolic process;cellular metabolic process;cellular nitrogen compound metabolic process;cellular process;macromolecule metabolic process;macromolecule modification;metabolic process;ncRNA metabolic process;ncRNA processing;nitrogen compound metabolic process;nucleic acid metabolic process;nucleobase-containing compound metabolic process;primary metabolic process;RNA metab…	binding;nucleic acid binding;RNA binding;snoRNA binding	box C/D snoRNP complex;cell part;cytoplasm;intracellular non-membrane-bounded organelle;intracellular organelle;intracellular organelle part;intracellular part;macromolecular complex;membrane;non-membrane-bounded organelle;nuclear part;nucleolar part;nucleolus;nucleoplasm;organelle;organelle part;preribosome;pre-snoRNP complex;ribonucleoprotein complex;small nucleolar ribonucleoprotein complex;sm…	Ribosome biogenesis in eukaryotes	9	9	9	19.9	19.9	19.9	66.049	0	61.143	222780000	27	0.623536	0.250283	0.807954	0.398383	O00567	O00567	Human Swissprot	Nucleolar protein 56	NOP56
23.8911	23.906	23.7055	NaN	NaN	NaN	DNA polymerase epsilon catalytic subunit A	POLE		0.802687	1.25016		anatomical structure homeostasis;base-excision repair, gap-filling;biological regulation;biosynthetic process;cell cycle;cell cycle process;cellular biosynthetic process;cellular component organization;cellular component organization at cellular level;cellular component organization or biogenesis;cellular component organization or biogenesis at cellular level;cellular macromolecule biosynthetic p…	3'-5' exonuclease activity;4 iron, 4 sulfur cluster binding;binding;catalytic activity;cation binding;chromatin binding;DNA binding;DNA polymerase activity;DNA-directed DNA polymerase activity;exonuclease activity;hydrolase activity;hydrolase activity, acting on ester bonds;ion binding;iron-sulfur cluster binding;metal cluster binding;metal ion binding;nuclease activity;nucleic acid binding;nucle…	cell part;chromosomal part;cytoplasm;DNA polymerase complex;epsilon DNA polymerase complex;intracellular membrane-bounded organelle;intracellular organelle;intracellular organelle part;intracellular part;macromolecular complex;membrane;membrane-bounded organelle;nuclear chromosome part;nuclear part;nucleoplasm;nucleus;organelle;organelle part;plasma membrane;protein complex	Base excision repair;DNA replication;Nucleotide excision repair;Purine metabolism;Pyrimidine metabolism	6	6	6	4	4	4	261.51	0	37.394	53010000	9	1.25016	0.111729	0.802687	0.575099	Q07864	Q07864	Human Swissprot	DNA polymerase epsilon catalytic subunit A	POLE
25.2319	24.9001	24.4005	NaN	24.5571	24.6258	Eukaryotic translation initiation factor 3 subunit H	EIF3H		0.801629	0.898722		biological regulation;biosynthetic process;cellular biosynthetic process;cellular component assembly;cellular component assembly at cellular level;cellular component organization;cellular component organization at cellular level;cellular component organization or biogenesis;cellular component organization or biogenesis at cellular level;cellular macromolecular complex assembly;cellular macromolec…	binding;nucleic acid binding;RNA binding;translation factor activity, nucleic acid binding;translation initiation factor activity	cell part;cytoplasmic part;cytosol;eukaryotic 43S preinitiation complex;eukaryotic 48S preinitiation complex;eukaryotic translation initiation factor 3 complex;eukaryotic translation initiation factor 3 complex, eIF3m;extracellular membrane-bounded organelle;extracellular organelle;extracellular region part;extracellular vesicular exosome;intracellular part;macromolecular complex;membrane;membran…	Measles;RNA transport	6	6	6	25	25	25	39.93	0	46.628	132060000	19	0.898722	0.154289	0.801629	0.500995	O15372	O15372	Human Swissprot	Eukaryotic translation initiation factor 3 subunit H	EIF3H
26.4089	26.2833	26.2789	25.4424	25.7347	25.4033	Myosin-9	MYH9	+	0.796876	2.97352		actin cytoskeleton organization;actin cytoskeleton reorganization;actin filament-based movement;actin filament-based process;actomyosin structure organization;anatomical structure formation involved in morphogenesis;angiogenesis;axon guidance;biological adhesion;biological regulation;blood vessel endothelial cell migration;cell adhesion;cell cycle process;cell differentiation;cell migration;cell …	actin binding;actin filament binding;actin-dependent ATPase activity;adenyl nucleotide binding;adenyl ribonucleotide binding;ADP binding;ATP binding;ATPase activity;ATPase activity, coupled;binding;catalytic activity;cytoskeletal protein binding;hydrolase activity;hydrolase activity, acting on acid anhydrides;hydrolase activity, acting on acid anhydrides, in phosphorus-containing anhydrides;ident…	actin cytoskeleton;actin filament bundle;actomyosin;actomyosin contractile ring;adherens junction;anchoring junction;cell cortex part;cell division site part;cell junction;cell leading edge;cell part;cell projection;cell-cell adherens junction;cell-cell junction;cleavage furrow;contractile ring;cytoplasm;cytoplasmic part;cytoskeletal part;cytoskeleton;cytosol;extracellular membrane-bounded organe…	Tight junction;Viral myocarditis	29	25	21	19	16.4	13.6	226.53	0	223.8	390840000	53	2.97352	0.04992	0.796876	0.716029	P35579;Q7Z406	P35579	Human Swissprot	Myosin-9	MYH9
24.4822	24.7792	24.3755	NaN	NaN	NaN	Serine/threonine-protein kinase Nek9	NEK9		0.792752	0.866334		cell cycle;cell cycle phase;cell cycle process;cell division;cellular component disassembly;cellular component disassembly at cellular level;cellular component organization;cellular component organization at cellular level;cellular component organization or biogenesis;cellular component organization or biogenesis at cellular level;cellular macromolecule metabolic process;cellular membrane organiz…	adenyl nucleotide binding;adenyl ribonucleotide binding;ATP binding;binding;catalytic activity;cation binding;enzyme binding;ion binding;kinase activity;kinase binding;metal ion binding;nucleotide binding;phosphotransferase activity, alcohol group as acceptor;protein binding;protein kinase activity;protein kinase binding;protein serine/threonine kinase activity;purine nucleotide binding;purine ri…	cell part;cytoplasmic part;cytosol;intracellular membrane-bounded organelle;intracellular organelle;intracellular part;membrane-bounded organelle;nucleus;organelle		3	3	3	4.3	4.3	4.3	107.17	0	23.283	85580000	9	0.866334	0.168599	0.792752	0.488477	Q8TD19	Q8TD19	Human Swissprot	Serine/threonine-protein kinase Nek9	NEK9
24.3111	24.6922	24.4971	24.0222	NaN	NaN	Filamin-B	FLNB		0.792278	1.11544		actin cytoskeleton organization;actin filament-based process;anatomical structure development;biological regulation;cell differentiation;cell surface receptor linked signaling pathway;cellular component organization;cellular component organization at cellular level;cellular component organization or biogenesis;cellular component organization or biogenesis at cellular level;cellular developmental …	actin binding;binding;cytoskeletal protein binding;identical protein binding;protein binding	actin cytoskeleton;actin filament bundle;actomyosin;adherens junction;anchoring junction;cell cortex;cell junction;cell part;cell-substrate adherens junction;cell-substrate junction;contractile fiber part;cytoplasm;cytoplasmic part;cytoskeletal part;cytoskeleton;cytosol;extracellular membrane-bounded organelle;extracellular organelle;extracellular region part;extracellular vesicular exosome;focal…	Focal adhesion;MAPK signaling pathway	18	10	10	8.3	6	6	278.16	0	65.09	110680000	20	1.11544	0.127883	0.792278	0.546286	O75369	O75369	Human Swissprot	Filamin-B	FLNB
24.1203	24.0618	24.0406	NaN	NaN	NaN	Protein MB21D2	MB21D2		0.789492	2.39047			binding;protein binding;protein complex binding			8	8	8	25.1	25.1	25.1	55.8	0	55.149	61968000	15	2.39047	0.0621079	0.789492	0.679625	Q8IYB1	Q8IYB1	Human Swissprot	Protein MB21D2	MB21D2
26.6427	26.5721	25.9768	25.756	25.7842	25.2968	Structural maintenance of chromosomes protein 4	SMC4		0.784838	1.68936		cell cycle;cell cycle process;cell division;cellular component organization;cellular component organization at cellular level;cellular component organization or biogenesis;cellular component organization or biogenesis at cellular level;cellular macromolecular complex subunit organization;cellular macromolecule metabolic process;cellular metabolic process;cellular nitrogen compound metabolic proce…	adenyl nucleotide binding;adenyl ribonucleotide binding;ATP binding;binding;nucleotide binding;protein binding;protein dimerization activity;protein heterodimerization activity;purine nucleotide binding;purine ribonucleoside triphosphate binding;purine ribonucleotide binding;ribonucleotide binding	cell part;chromosomal part;condensin complex;cytoplasm;cytoplasmic part;cytosol;intracellular membrane-bounded organelle;intracellular organelle;intracellular organelle part;intracellular part;macromolecular complex;membrane-bounded organelle;nuclear part;nucleoplasm;nucleus;organelle;organelle part;protein complex	Cell cycle - yeast	13	13	13	12.8	12.8	12.8	147.18	0	113.28	403730000	46	1.68936	0.0861993	0.784838	0.621058	Q9NTJ3	Q9NTJ3	Human Swissprot	Structural maintenance of chromosomes protein 4	SMC4
25.5467	26.0013	26.1009	25.5278	25.1818	NaN	X-ray repair cross-complementing protein 6	XRCC6		0.782049	1.44412		anatomical structure development;anatomical structure homeostasis;biological regulation;biosynthetic process;brain development;cellular biosynthetic process;cellular component organization;cellular component organization at cellular level;cellular component organization or biogenesis;cellular component organization or biogenesis at cellular level;cellular hyperosmotic response;cellular hyperosmot…	5'-deoxyribose-5-phosphate lyase activity;adenyl nucleotide binding;adenyl ribonucleotide binding;ATP binding;ATPase activity;ATPase activity, coupled;ATP-dependent DNA helicase activity;ATP-dependent helicase activity;binding;carbon-oxygen lyase activity;catalytic activity;damaged DNA binding;DNA binding;DNA helicase activity;DNA-dependent ATPase activity;double-stranded DNA binding;helicase act…	cell part;chromosomal part;cytoplasmic part;cytosol;intracellular membrane-bounded organelle;intracellular non-membrane-bounded organelle;intracellular organelle;intracellular organelle part;intracellular part;Ku70:Ku80 complex;macromolecular complex;membrane;membrane-bounded organelle;nonhomologous end joining complex;non-membrane-bounded organelle;nuclear chromosome part;nuclear part;nuclear te…	Non-homologous end-joining	14	14	14	28.9	28.9	28.9	69.842	0	128.43	305280000	38	1.44412	0.102912	0.782049	0.59168	P12956	P12956	Human Swissprot	X-ray repair cross-complementing protein 6	XRCC6
24.1851	24.0498	23.7996	NaN	NaN	NaN	Integrin-linked protein kinase	ILK		0.774961	1.86118		aging;ameboidal cell migration;anatomical structure development;anatomical structure formation involved in morphogenesis;anatomical structure morphogenesis;axon ensheathment;biological adhesion;biological regulation;branching involved in ureteric bud morphogenesis;branching morphogenesis of a tube;cell adhesion;cell aging;cell cycle arrest;cell cycle process;cell junction assembly;cell junction o…	adenyl nucleotide binding;adenyl ribonucleotide binding;ATP binding;binding;catalytic activity;enzyme binding;kinase activity;kinase binding;molecular transducer activity;nucleotide binding;phosphotransferase activity, alcohol group as acceptor;protein binding;protein kinase activity;protein kinase binding;protein serine/threonine kinase activity;purine nucleotide binding;purine ribonucleoside tr…	actin filament bundle;actomyosin;adherens junction;anchoring junction;axon part;cell body;cell junction;cell part;cell projection;cell projection part;cell-cell junction;cell-substrate adherens junction;cell-substrate junction;contractile fiber part;costamere;cytoplasm;cytoplasmic part;cytoskeletal part;cytosol;dendritic shaft;focal adhesion;intracellular organelle part;intracellular part;lamelli…	Bacterial invasion of epithelial cells;Endometrial cancer;Focal adhesion;PPAR signaling pathway	6	6	6	14.8	14.8	14.8	51.419	0	39.749	63262000	11	1.86118	0.0818251	0.774961	0.630763	Q13418	Q13418	Human Swissprot	Integrin-linked protein kinase	ILK
28.2615	28.41	28.0062	27.8003	27.7568	26.796	Dolichyl-diphosphooligosaccharide--protein glycosyltransferase subunit 1	RPN1		0.77483	1.34596		biosynthetic process;carbohydrate metabolic process;cellular biosynthetic process;cellular carbohydrate metabolic process;cellular macromolecule biosynthetic process;cellular macromolecule metabolic process;cellular metabolic process;cellular process;cellular protein metabolic process;cotranslational protein targeting to membrane;establishment of localization;establishment of localization in cell…	catalytic activity;dolichyl-diphosphooligosaccharide-protein glycotransferase activity;oligosaccharyl transferase activity;transferase activity;transferase activity, transferring glycosyl groups;transferase activity, transferring hexosyl groups	cell part;cytoplasmic membrane-bounded vesicle;cytoplasmic part;cytoplasmic vesicle;endoplasmic reticulum;endoplasmic reticulum membrane;endoplasmic reticulum part;integral to membrane;intracellular membrane-bounded organelle;intracellular organelle;intracellular organelle part;intracellular part;intrinsic to membrane;macromolecular complex;melanosome;membrane;membrane part;membrane-bounded organ…	N-Glycan biosynthesis;Protein processing in endoplasmic reticulum;Various types of N-glycan biosynthesis	22	22	22	48.9	48.9	48.9	68.569	0	240.64	1486000000	92	1.34596	0.111351	0.77483	0.574657	P04843	P04843	Human Swissprot	Dolichyl-diphosphooligosaccharide--protein glycosyltransferase subunit 1	RPN1
25.6775	25.6698	25.2603	NaN	25.5486	24.9548	Annexin A2;Putative annexin A2-like protein	ANXA2;ANXA2P2		0.772608	0.95333		anatomical structure formation involved in morphogenesis;angiogenesis;biological regulation;body fluid secretion;cellular component assembly;cellular component assembly at cellular level;cellular component organization;cellular component organization at cellular level;cellular component organization or biogenesis;cellular component organization or biogenesis at cellular level;cellular membrane or…	binding;calcium ion binding;calcium-dependent phospholipid binding;calcium-dependent protein binding;cation binding;enzyme inhibitor activity;enzyme regulator activity;ion binding;lipase inhibitor activity;lipid binding;metal ion binding;phosphatidylinositol binding;phosphatidylinositol-4,5-bisphosphate binding;phospholipase A2 inhibitor activity;phospholipase inhibitor activity;phospholipid bind…	basement membrane;basolateral plasma membrane;cell cortex;cell part;cell projection;cell surface;cytoplasmic membrane-bounded vesicle;cytoplasmic part;cytoplasmic vesicle;early endosome;endosomal part;endosome;endosome membrane;extracellular matrix part;extracellular membrane-bounded organelle;extracellular organelle;extracellular region part;extracellular space;extracellular vesicular exosome;ex…		8	8	8	32.7	32.7	32.7	38.604	0	88.653	222730000	27	0.95333	0.152722	0.772608	0.503102	P07355;A6NMY6	P07355;A6NMY6	Human Swissprot	Annexin A2;Putative annexin A2-like protein	ANXA2;ANXA2P2
23.9944	24.223	23.7765	NaN	NaN	NaN	COP9 signalosome complex subunit 1	GPS1		0.771371	1.49905		biological regulation;cell cycle;cellular macromolecule metabolic process;cellular metabolic process;cellular process;cellular protein metabolic process;cellular response to stimulus;cellular response to stress;cullin deneddylation;inactivation of MAPK activity;intracellular protein kinase cascade;intracellular signal transduction;JNK cascade;macromolecule metabolic process;macromolecule modifica…	enzyme inhibitor activity;enzyme regulator activity;GTPase inhibitor activity;GTPase regulator activity;nucleoside-triphosphatase regulator activity	cell part;cytoplasm;intracellular membrane-bounded organelle;intracellular organelle;intracellular organelle part;intracellular part;macromolecular complex;membrane-bounded organelle;nuclear part;nucleus;organelle;organelle part;protein complex;signalosome		5	5	5	16.1	16.1	16.1	55.536	0	35.686	55663000	8	1.49905	0.103106	0.771371	0.592161	Q13098	Q13098	Human Swissprot	COP9 signalosome complex subunit 1	GPS1
23.4763	23.6498	23.4248	NaN	NaN	NaN	28S ribosomal protein S18b, mitochondrial	MRPS18B		0.769587	2.4175		biosynthetic process;cellular biosynthetic process;cellular component disassembly;cellular component disassembly at cellular level;cellular component organization;cellular component organization at cellular level;cellular component organization or biogenesis;cellular component organization or biogenesis at cellular level;cellular macromolecular complex disassembly;cellular macromolecular complex …	structural constituent of ribosome;structural molecule activity	cell junction;cell part;cytoplasmic part;intracellular membrane-bounded organelle;intracellular organelle;intracellular organelle part;intracellular part;macromolecular complex;membrane;membrane-bounded organelle;mitochondrial inner membrane;mitochondrial membrane;mitochondrial part;mitochondrial small ribosomal subunit;mitochondrion;nuclear part;nucleoplasm;organellar small ribosomal subunit;org…		5	5	5	39.1	39.1	39.1	29.395	0	49.136	40669000	10	2.4175	0.0661551	0.769587	0.66641	Q9Y676	Q9Y676	Human Swissprot	28S ribosomal protein S18b, mitochondrial	MRPS18B
[truncated: 531 more rows]

## Sheet: Sheet1
Type of Group	Name of the functional group	Number of Genes in Group	Score	P value	Benj. Hoch. FDR	Mean Q-Value	Median Q-value
GOBP name	protein modification by small protein conjugation or removal	79	-0.504317	7.08587e-14	2.66854e-10	0.132676	0.0290055
[truncated: 67 more rows]
